# Supplementary material for: Single-cell RNA sequencing of equine mesenchymal stromal cells from primary donor-matched tissue sources reveals functional heterogeneity in immune modulation and cell motility
Source: Stem Cell Res Ther. 2020 Dec 4;11:524. doi: 10.1186/s13287-020-02043-5 (PMC7716481; doi:10.1186/s13287-020-02043-5)
Supplement: Supplementary file 1 — Additional file 1. [file 13287_2020_2043_MOESM1_ESM.xlsx]

## Sheet: Descriptor
DESCRIPTION SHEET
		DIFFERENTIAL GENE EXPRESSION TESTING
	CLUSTER	Group 1 cluster(s)	Group 2 cluster(s)
	ATMSC	ATMSC	BMMSC, PBMSC
	BMMSC	BMMSC	ATMSC, PBMSC
	PBMSC	PBMSC	ATMSC, BMMSC
Additional Notes
Differential gene expression testing was done using edgeR. Group 1 clusters were contrasted against Group 2 clusters and resulting gene lists are presented in this workbook
All gene lists were filtered against:
	log2FC > 1
	FDR < 0.05
	Percent Expressed in cluster > 25%

## Sheet: ATMSC
AT-derived MSCs
genes	logFC	logCPM	F	PValue	FDR	pct.exp
ENSECAG00000021292	2.49371	8.47957	121.058	3.20533e-26	8.27196e-24	43.6642
IGFBP5	2.25787	8.5901	78.2969	1.02898e-18	1.5716e-16	54.2658
ENSECAG00000035530	2.2536	8.49513	197.282	1.07978e-24	2.60681e-22	63.6874
CD248	2.04705	8.60884	122.95	1.72483e-27	4.96486e-25	70.0909
MFAP4	1.96575	8.47112	35.8644	1.38652e-05	0.000275245	52.6601
NDUFA4L2	1.95309	8.78289	155.646	1.48916e-35	6.55582e-33	54.614
FBLN1	1.93582	8.58701	125.346	1.57329e-21	3.01911e-19	71.0969
ADM	1.90418	9.23979	98.7308	3.38468e-23	7.67605e-21	84.3297
MGP	1.7604	8.88747	44.3067	2.90026e-11	1.74849e-09	72.3351
FOXS1	1.71577	8.31016	85.4763	1.19753e-09	5.78212e-08	31.8437
WISP2	1.71447	9.24793	140.3	3.1353e-32	1.06657e-29	90.8106
ENSECAG00000022273	1.69958	9.31505	168.634	2.31392e-38	1.33211e-35	90.6365
EPSTI1	1.62108	8.57693	59.9854	7.8947e-14	6.87023e-12	68.0209
ENSECAG00000033567	1.60801	8.33512	16.5799	0.000234875	0.00322885	32.4241
DES	1.50506	8.50655	14.6022	0.00141529	0.014392	39.6015
ATF5	1.46652	8.91639	34.9626	3.4305e-09	1.44894e-07	70.8067
ABI3BP	1.38649	8.40284	54.8284	9.05165e-11	5.13201e-09	42.6001
CHRDL1	1.38002	8.52221	64.7325	1.20633e-11	7.52348e-10	66.183
ENSECAG00000020411	1.34399	8.47856	62.7175	1.82732e-14	1.79943e-12	49.6808
GEM	1.30161	8.56363	46.638	8.85089e-12	5.66155e-10	53.2018
EFEMP1	1.2936	8.41395	50.7889	1.65252e-10	8.77127e-09	41.923
FAH	1.26219	8.50714	42.4911	1.37346e-10	7.34213e-09	54.1884
IGFBP4	1.21605	9.01464	85.1213	3.15498e-20	5.49113e-18	85.0068
SVEP1	1.21552	8.39064	37.5809	2.8746e-07	8.60539e-06	43.6448
THY1	1.20103	9.52794	132.348	1.66186e-30	5.18222e-28	94.7379
FKBP11	1.17013	8.62722	48.6679	3.15257e-12	2.20503e-10	59.7795
OSR1	1.15085	8.32418	39.5505	2.29337e-06	5.57258e-05	33.4881
APBB1IP	1.14597	8.48667	45.9787	9.82669e-11	5.52955e-09	52.3892
FILIP1L	1.09809	8.53476	34.8347	6.30721e-09	2.56539e-07	53.9176
ENSECAG00000007757	1.0885	8.63107	46.9879	7.40766e-12	4.9061e-10	57.9803
IGFBP2	1.06532	8.29921	76.4021	1.05601e-09	5.13194e-08	25.4788
CTNNAL1	1.06356	8.51971	37.6393	8.71443e-10	4.29071e-08	53.8209
TIMP1	1.05629	10.1054	82.619	1.11122e-19	1.84808e-17	90.1335
EIF4EBP3	1.04941	8.60454	32.3888	1.28454e-08	4.9554e-07	53.1824
OGN	1.04161	8.61487	34.0989	5.3412e-09	2.18434e-07	57.3225
NUPR1	1.02966	9.6932	55.8052	8.42111e-14	7.24409e-12	93.2289
PID1	1.00727	9.35832	60.5708	7.53627e-15	7.72622e-13	93.8479

## Sheet: BMMSC
BM-derived MSCs
genes	logFC	logCPM	F	PValue	FDR	pct.exp
JAM2	2.28801	8.99093	779.74	1.59441e-167	1.19326e-163	77.5452
COL8A1	2.16718	8.37973	647.475	7.32732e-76	3.22574e-73	46.5309
WDR86	1.89879	8.74495	367.364	5.8439e-81	3.12398e-78	63.537
RF01975	1.82374	8.37899	374.365	1.05021e-74	4.36653e-72	43.0053
MGLL	1.79936	8.55956	323.943	8.81432e-68	2.63866e-65	62.1983
FAM20A	1.66683	8.30447	352.013	5.57596e-37	6.42007e-35	30.6373
CYP1B1	1.64451	9.34892	248.179	1.71661e-55	3.77856e-53	77.0928
RARRES1	1.64337	9.03947	291.435	9.24547e-65	2.66127e-62	89.046
CTGF	1.6297	8.57272	185.885	4.35918e-42	5.82573e-40	50.7541
EDIL3	1.58107	8.56812	322.214	2.26196e-61	6.0459e-59	55.8258
TAGLN3	1.54483	8.3613	231.869	1.92035e-30	1.73155e-28	32.2398
NSG1	1.51248	8.67726	149.327	3.47312e-34	3.61012e-32	67.6471
ENSECAG00000037706	1.47596	8.32699	297.576	1.50165e-32	1.47873e-30	32.9374
TIMP3	1.38145	8.51355	107.427	4.32149e-25	3.26687e-23	37.3869
PALLD	1.3728	9.21368	211.25	1.48855e-47	2.42181e-45	89.2534
ENSECAG00000030502	1.32524	9.967	345.782	2.30245e-76	1.07697e-73	98.4163
ENAH	1.32105	8.69239	160.618	1.25124e-36	1.39765e-34	73.5106
PRSS35	1.30003	8.35536	202.493	5.61344e-30	5.00131e-28	36.0106
ITGA4	1.23755	8.28873	219.697	1.37373e-21	8.86293e-20	26.0747
PRSS23	1.23742	8.6431	128.455	1.16248e-29	1.02353e-27	61.9155
CCL2	1.23265	9.44176	89.2032	4.05135e-21	2.52669e-19	63.405
GJA1	1.22098	9.44208	217.526	6.63595e-49	1.12871e-46	87.1606
CGA	1.21379	8.85365	82.5736	1.13686e-19	6.59556e-18	60.69
EPAS1	1.1704	8.39727	120.971	3.69633e-19	2.1117e-17	43.6463
ENSECAG00000030777	1.14482	8.64068	67.1364	2.72647e-16	1.29968e-14	57.1833
COL8A2	1.13751	8.30687	194.199	6.65612e-24	4.78984e-22	26.4706
FZD1	1.10695	8.56418	91.1678	1.50946e-21	9.6554e-20	54.8643
CDKN2A	1.09668	8.41505	125.447	2.88825e-25	2.20568e-23	31.1086
NUDT4	1.08889	8.55063	79.3786	5.67901e-19	3.14828e-17	56.316
MARCKS	1.06474	8.38353	85.3355	3.84834e-16	1.82284e-14	35.4072
CTSK	1.06188	9.04918	61.0969	5.77487e-15	2.51274e-13	71.5875
SLC38A2	1.02252	8.72147	90.698	1.9114e-21	1.21228e-19	70.8333
PON2	1.01536	8.76687	99.7707	2.00866e-23	1.40494e-21	73.7745
ENSECAG00000039645	1.01141	8.70547	90.193	2.4635e-21	1.54932e-19	71.9646
FHL2	1.00157	8.79488	91.3839	1.35416e-21	8.81261e-20	76.1124

## Sheet: PBMSC
PB-derived MSCs
genes	logFC	logCPM	F	PValue	FDR	pct.exp
ASPN	1.80304	9.10999	59.5893	1.23852e-14	2.89659e-12	73.4768
MSX1	1.78278	8.37038	90.4036	1.55084e-16	4.64259e-14	39.6886
WFDC1	1.59677	8.71061	63.2129	1.9803e-15	5.29306e-13	71.4972
CRABP2	1.55859	9.20912	76.6648	2.22851e-18	9.26564e-16	87.6802
ALPL	1.52368	8.80389	124.977	6.61905e-29	7.07671e-26	76.0523
ENSECAG00000008979	1.46617	8.30055	65.3166	9.34041e-08	6.7215e-06	29.137
TGFB3	1.33907	8.48564	49.0056	9.44348e-12	1.50372e-09	53.4115
ENSECAG00000040634	1.32979	8.36761	44.8509	3.27661e-08	2.63679e-06	35.172
TNC	1.31844	8.51288	66.5507	3.91446e-15	1.0102e-12	55.7371
COL6A3	1.27957	9.13401	122.348	2.46308e-28	2.30421e-25	95.0029
PHLDA2	1.25542	8.44597	42.9458	5.80228e-11	8.35081e-09	39.9385
SGCG	1.22386	8.35113	39.4446	1.15288e-07	8.13978e-06	35.1912
TUBB2B	1.14013	8.35234	53.2593	2.32008e-09	2.41159e-07	33.4999
ENSECAG00000038313	1.09908	8.34058	32.4194	3.58747e-06	0.000173801	32.9233
PRXL2A	1.09331	8.30224	40.7508	1.29238e-06	7.00881e-05	25.4661
TCF7	1.07741	8.3115	67.6479	2.96713e-09	2.97387e-07	30.444
ADIRF	1.0757	8.50226	36.0514	4.54785e-09	4.30837e-07	54.1226
MGP	1.06219	8.88747	19.8332	8.50821e-06	0.000385912	32.02
ENSECAG00000020877	1.05431	8.37846	19.8776	2.66629e-05	0.000992761	25.6583
ALDH1A3	1.03843	8.44545	30.3377	3.68675e-08	2.8333e-06	25.7352
