# Supplementary material for: Single-cell RNA sequencing of equine mesenchymal stromal cells from primary donor-matched tissue sources reveals functional heterogeneity in immune modulation and cell motility
Source: Stem Cell Res Ther. 2020 Dec 4;11:524. doi: 10.1186/s13287-020-02043-5 (PMC7716481; doi:10.1186/s13287-020-02043-5)
Supplement: Supplementary file 2 — Additional file 2. [file 13287_2020_2043_MOESM2_ESM.xlsx]

## Sheet: ATMSC
AT-derived MSCs
Term	p_adj
regulation of cell population proliferation	0.00787532
cell population proliferation	0.00845777
positive regulation of cell population proliferation	0.00845777
female pregnancy	0.0143568
regulation of insulin-like growth factor receptor signaling pathway	0.0143568
multi-multicellular organism process	0.0156775
extracellular matrix organization	0.0273986
extracellular structure organization	0.0273986

## Sheet: BMMSC
BM-derived MSCs
Term	p_adj
multicellular organism development	0.020927
eye development	0.020927
sensory system development	0.020927
visual system development	0.020927
animal organ development	0.020927
tube morphogenesis	0.0319844
animal organ morphogenesis	0.0319844
extracellular matrix organization	0.0319844
extracellular structure organization	0.0319844
anatomical structure morphogenesis	0.0319844
anatomical structure development	0.0319844
multicellular organismal process	0.0325631
retinal blood vessel morphogenesis	0.0337074
developmental process	0.0378542
camera-type eye development	0.0385542
system development	0.0412917
blood vessel morphogenesis	0.0442594

## Sheet: PBMSC
PB-derived MSCs
Term	p_adj
tissue development	4.40258e-06
animal organ morphogenesis	1.67679e-05
odontogenesis	1.67679e-05
animal organ development	0.000114879
system development	0.000442779
embryonic organ development	0.000552159
anatomical structure morphogenesis	0.000552159
multicellular organism development	0.00128606
developmental process	0.00152561
multicellular organismal process	0.00320594
anatomical structure development	0.0036376
cartilage morphogenesis	0.00468506
ossification	0.00877195
embryonic organ morphogenesis	0.00964626
skeletal system morphogenesis	0.00964626
bone morphogenesis	0.0116567
embryo development	0.0116567
regulation of multicellular organismal development	0.0122193
regulation of developmental process	0.0144213
diterpenoid biosynthetic process	0.0144213
retinoic acid biosynthetic process	0.0144213
biomineral tissue development	0.0165481
biomineralization	0.0165481
skeletal system development	0.0177615
embryonic morphogenesis	0.0211263
retinoic acid metabolic process	0.023256
growth	0.0319275
odontogenesis of dentin-containing tooth	0.0323358
face development	0.0335346
regulation of odontogenesis	0.0335346
cartilage development	0.0457788
terpenoid biosynthetic process	0.0457788
cell differentiation	0.0457788
