# Supplementary material for: Single-cell RNA sequencing of equine mesenchymal stromal cells from primary donor-matched tissue sources reveals functional heterogeneity in immune modulation and cell motility
Source: Stem Cell Res Ther. 2020 Dec 4;11:524. doi: 10.1186/s13287-020-02043-5 (PMC7716481; doi:10.1186/s13287-020-02043-5)
Supplement: Supplementary file 3 — Additional file 3. [file 13287_2020_2043_MOESM3_ESM.xlsx]

## Sheet: Descriptor
DESCRIPTION SHEET FOR INTRA-SOURCE DIFFERENTIAL GENE EXPRESSION TESTING FOR AT-MSC CLUSTERS
			DIFFERENTIAL GENE EXPRESSION TESTING
	CLUSTER	CELL CYCLE PHASE ASSIGNMENT	Group 1 cluster(s)	Group 2 cluster(s)
	0	G2M/S lo	0	1,2,3,5
	1	G2M/S lo	1	0,2,3,5
	2	G2M/S lo	2	0,1,3,5
	3	G2M/S lo	3	0,1,2,5
	5	G2M/S lo	5	0,1,2,3
	4	G2M/S hi	4	6
	6	G2M/S hi	6	4
Additional Notes
Differential gene expression testing was done using edgeR. Group 1 clusters were contrasted against Group 2 clusters and resulting gene lists are presented in this workbook
All gene lists were filtered against:
	log2FC > 1
	FDR < 0.05
	Percent Expressed in cluster > 25%

## Sheet: cluster0
Cluster: Cluster 0/ Cell cycle assignment: G2M/S lo
genes	logFC	logCPM	F	PValue	FDR	pct.exp
ENSECAG00000030777	1.17858	8.50147	406.988	1.60122e-86	5.45815e-84	42.7308
CTSK	1.13166	8.53057	350.286	3.49472e-75	1.0589e-72	42.0432
MGP	1.11395	9.47642	606.688	2.29989e-125	2.50872e-122	91.4538
XG	1.08806	8.64623	431.142	2.61429e-91	1.0968e-88	62.6719
LGALS3	1.06161	10.1451	988.101	2.87457e-195	1.56779e-191	98.9194

## Sheet: cluster1
Cluster: Cluster 1/ Cell cycle assignment: G2M/S lo
genes	logFC	logCPM	F	PValue	FDR	pct.exp
ACTG2	3.04712	9.56827	3517.37	0	0	89.2399
DES	2.62583	9.1185	2145.2	0	0	73.1491
ACTA2	2.556	10.1945	3760.57	0	0	96.15
CNN1	2.40602	8.72005	2269.3	0	0	76.999
THBS1	2.13666	9.86277	2264.07	0	0	96.7423
TAGLN	1.77194	10.5017	2882.63	0	0	99.8026
TPM1	1.70853	11.5137	4390.39	0	0	100
SERPINE1	1.68478	9.56997	1550.35	1.60087e-289	7.93738e-287	93.386
MYL9	1.65019	10.108	2266.15	0	0	98.618
NEXN	1.6191	8.82851	1083.71	5.46363e-212	1.86241e-209	79.0721
IGFBP5	1.58517	9.18396	871.128	2.17716e-174	5.93711e-172	79.4669
ENSECAG00000030271	1.55107	9.10558	1189.47	3.84668e-230	1.61383e-227	87.3643
FABP3	1.45579	8.59021	580.148	2.6899e-120	5.05887e-118	52.1224
LMOD1	1.41516	8.41339	640.977	1.59517e-113	2.63637e-111	42.2507
TPM2	1.27472	10.516	1861.38	0	0
BNIP3	1.27304	9.76548	762.077	1.73373e-154	4.1112e-152	92.5962
F3	1.26754	8.43707	417.055	1.6075e-88	1.99257e-86	33.465
ACTN1	1.25364	8.84817	741.454	1.12548e-150	2.55766e-148	81.7374
GEM	1.23623	8.98598	598.267	9.26177e-124	1.80406e-121	76.999
CALD1	1.21432	10.5489	2129.12	0	0	99.9013
COL12A1	1.17497	8.61914	437.153	1.69764e-92	2.31473e-90	58.0454
WFDC1	1.17074	8.38386	394.709	1.72382e-72	1.54127e-70	29.7137
ENSECAG00000022273	1.15572	10.0679	1201.51	3.48758e-232	1.5851e-229	98.2231
NDUFA4L2	1.10043	9.14973	366.188	2.23396e-78	2.38903e-76	67.2261
CFL2	1.0999	8.56117	421.742	1.89393e-89	2.51939e-87	60.7108
GLIPR1	1.09564	8.48387	378.747	1.13767e-79	1.29267e-77	49.1609
PALLD	1.06022	8.68348	409.647	4.74482e-87	5.75072e-85	68.0158
CYR61	1.04183	9.28252	442.368	1.58793e-93	2.2791e-91	81.9348
VCL	1.02852	9.18789	611.414	2.8988e-126	5.85558e-124	91.4116
ISOC1	1.02639	8.3754	342.364	9.64096e-55	6.18609e-53	33.1688
ENSECAG00000022254	1.01678	9.8354	956.969	9.32394e-190	2.82515e-187	97.9269
LIMS2	1.00109	8.5774	341.091	2.48703e-73	2.29902e-71	61.0069

## Sheet: cluster2
Cluster: Cluster 2/ Cell cycle assignment: G2M/S lo
genes	logFC	logCPM	F	PValue	FDR	pct.exp

## Sheet: cluster3
Cluster: Cluster 3/ Cell cycle assignment: G2M/S lo
genes	logFC	logCPM	F	PValue	FDR	pct.exp

## Sheet: cluster5
Cluster: Cluster 5/ Cell cycle assignment: G2M/S lo
genes	logFC	logCPM	F	PValue	FDR	pct.exp
ID1	2.99869	9.67669	3053.47	0	0	100
ID3	1.8238	9.58251	1192.94	9.91788e-231	2.70461e-227	99.5699
ID2	1.47887	8.53046	425.138	4.02582e-90	7.31894e-87	65.1613

## Sheet: cluster4
Cluster: Cluster 4/ Cell cycle assignment: G2M/S hi
genes	logFC	logCPM	F	PValue	FDR	pct.exp
MGP	1.23409	9.4436	59.4553	2.5645e-14	7.20895e-12	75.2533
ATF5	1.03904	9.16572	39.2991	5.01815e-10	4.78606e-08	62.5181
CDC20	1.00034	8.60879	52.4121	7.89488e-13	1.36021e-10	25.6151

## Sheet: cluster6
Cluster: Cluster 6/ Cell cycle assignment: G2M/S hi
genes	logFC	logCPM	F	PValue	FDR	pct.exp
CCND1	1.66115	8.75629	137.312	3.8223e-30	2.04149e-26	65.5263
MCM5	1.41432	8.56242	151.25	1.931e-29	5.15674e-26	63.4211
ACTG2	1.23697	9.42999	56.5868	1.03235e-13	2.29742e-11	57.6316
FABP5	1.20077	8.62899	84.8049	1.37276e-19	1.04742e-16	63.1579
TOP2A	1.17951	8.49208	111.217	5.9015e-25	1.05066e-21	40
PHLDA2	1.10277	8.3574	57.7708	8.51954e-11	9.68146e-09	27.8947
UBE2C	1.05104	8.89954	86.4859	6.19993e-20	5.51897e-17	66.8421
CKS2	1.04887	8.96637	92.7932	3.17432e-21	3.39081e-18	75.2632
UHRF1	1.01425	8.30875	131.888	3.08342e-14	8.17574e-12	30
TCF19	1.00776	8.46735	69.9422	1.23685e-14	4.12877e-12	52.3684
BARD1	1.00458	8.3327	112.846	2.89006e-15	1.02905e-12	31.8421
FHL2	1.00405	8.50237	47.4705	8.88242e-12	1.18602e-09	46.0526
PRSS23	1.00329	8.50711	49.5766	3.16067e-12	4.82318e-10	50
