# Supplementary material for: Single-cell RNA sequencing of equine mesenchymal stromal cells from primary donor-matched tissue sources reveals functional heterogeneity in immune modulation and cell motility
Source: Stem Cell Res Ther. 2020 Dec 4;11:524. doi: 10.1186/s13287-020-02043-5 (PMC7716481; doi:10.1186/s13287-020-02043-5)
Supplement: Supplementary file 4 — Additional file 4. [file 13287_2020_2043_MOESM4_ESM.xlsx]

## Sheet: Descriptor
DESCRIPTION SHEET FOR INTRA-SOURCE DIFFERENTIAL GENE EXPRESSION TESTING FOR BM-MSC CLUSTERS
			DIFFERENTIAL GENE EXPRESSION TESTING
	CLUSTER	CELL CYCLE PHASE ASSIGNMENT	Group 1 cluster(s)	Group 2 cluster(s)
	0	G2M/S lo	0	1,2,6
	1	G2M/S lo	1	0,2,6
	2	G2M/S lo	2	0,1,6
	6	G2M/S lo	6	0,1,2
	3	G2M/S hi	3	4,5
	4	G2M/S hi	4	3,5
	5	G2M/S hi	5	3,4
Additional Notes
Differential gene expression testing was done using edgeR. Group 1 clusters were contrasted against Group 2 clusters and resulting gene lists are presented in this workbook
All gene lists were filtered against:
	log2FC > 1
	FDR < 0.05
	Percent Expressed in cluster > 25%

## Sheet: cluster0
Cluster: Cluster 0/ Cell cycle assignment: G2M/S lo
genes	logFC	logCPM	F	PValue	FDR	pct.exp
C15H2orf40	1.87976	8.57172	887.303	1.17155e-169	3.28209e-166	35.7664
LMO7	1.52651	8.64431	527.909	6.83011e-110	5.46701e-107	49.5742
ISLR	1.41075	8.68446	491.797	6.45949e-103	4.02139e-100	44.8297
OGN	1.4009	8.85661	408.627	1.24216e-86	5.3537e-84	55.292
MFAP2	1.29799	9.14493	406.712	2.97125e-86	1.04049e-83	71.1071
ITGBL1	1.22719	8.5875	440.274	2.1462e-86	8.01676e-84	41.0584
CDC42EP3	1.20717	8.50463	433.642	9.60134e-67	2.06909e-64	27.3114
WISP2	1.09391	9.23401	341.626	2.76398e-73	6.19464e-71	74.2701
INSC	1.07048	8.53521	379.901	3.95663e-64	8.21075e-62	33.82
NUPR1	1.02983	9.38645	236.198	7.5998e-52	1.12057e-49	69.5255
MEF2C	1.01608	8.51436	218.362	2.67512e-37	2.24125e-35	28.163
DPT	1.00843	8.51181	487.595	4.74551e-74	1.10788e-71	28.8321
EIF4EBP1	1.00704	9.63388	371.546	2.85317e-79	7.99316e-77	90.146
CST3	1.00256	11.5659	528.956	4.29553e-110	4.01131e-107	99.9392

## Sheet: cluster1
Cluster: Cluster 1/ Cell cycle assignment: G2M/S lo
genes	logFC	logCPM	F	PValue	FDR	pct.exp
MMD	1.04253	8.61752	165.427	3.92092e-37	2.78088e-35	35.4448

## Sheet: cluster2
Cluster: Cluster 2/ Cell cycle assignment: G2M/S lo
genes	logFC	logCPM	F	PValue	FDR	pct.exp
TAGLN3	2.08195	8.78014	1061.89	5.45705e-207	3.05759e-203	70.9424
ENSECAG00000022273	1.77493	8.86291	547.234	1.33195e-113	1.86572e-110	56.9372
F3	1.68931	8.58154	492.65	4.4141e-103	3.53318e-100	39.267
SERPINE1	1.61971	9.33815	395.951	4.01396e-84	1.49935e-81	73.9529
ACTG2	1.58585	8.74487	415.191	6.27686e-88	2.51209e-85	40.8377
THBS1	1.57265	9.43769	430.21	6.8984e-91	3.51379e-88	86.2565
CCND1	1.53631	9.34673	547.397	1.23948e-113	1.86572e-110	88.4817
CCL26	1.35633	9.1856	446.345	4.68883e-94	2.62715e-91	78.6649
ISOC1	1.30433	8.56958	312.117	7.11664e-64	1.53363e-61	41.2304
LMOD1	1.30398	8.60962	299.046	1.08231e-64	2.42568e-62	47.9058
COL11A1	1.26782	8.52057	368.032	5.03415e-60	9.72632e-58	35.0785
TNFRSF12A	1.22938	9.8615	493.926	2.49687e-103	2.33166e-100	97.5131
CNN1	1.2005	8.91714	272.417	2.84016e-59	4.97294e-57	64.0052
VCL	1.13327	10.0214	479.134	1.86111e-100	1.30348e-97	99.2147
CGA	1.11158	9.42317	224.276	2.19081e-49	2.85468e-47	76.5707
CTGF	1.00227	9.18937	181.752	1.49751e-40	1.39843e-38	74.6073

## Sheet: cluster6
Cluster: Cluster 6/ Cell cycle assignment: G2M/S lo
genes	logFC	logCPM	F	PValue	FDR	pct.exp
OLFML3	2.11609	9.26991	570.615	4.53942e-118	8.47813e-115	99.0654
LAMP2	2.08123	8.60519	342.51	1.83742e-73	9.35917e-71	82.243
PCOLCE	2.0746	8.91365	453.043	2.28847e-95	2.56446e-92	98.1308
PLTP	2.0056	8.90374	411.306	3.67206e-87	3.42909e-84	95.3271
PIGK	1.91846	8.55482	295.283	3.00887e-56	1.20419e-53	81.3084
DCN	1.90936	10.7344	790.397	5.63062e-159	1.57742e-155	100
SERPINF1	1.807	8.75863	244.894	1.2344e-53	4.06845e-51	79.4393
CD9	1.74461	9.32531	378.996	9.35939e-81	7.49153e-78	100
SELENBP1	1.74393	8.53065	209.048	1.70359e-39	2.80741e-37	62.6168
EPHX1	1.72641	8.6427	207.623	6.14873e-46	1.37805e-43	75.7009
HEXB	1.70155	8.53204	205.03	1.37303e-37	1.87636e-35	70.0935
DPT	1.69677	8.51181	263.7	1.04353e-40	1.8861e-38	31.7757
CTSK	1.64282	10.002	179.422	4.59394e-40	8.04371e-38	97.1963
PLAT	1.62487	8.60569	169.195	6.3547e-38	9.12959e-36	71.9626
DHRS7	1.60935	8.62187	178.964	5.7288e-40	9.7268e-38	70.0935
EQMHCB2	1.60607	8.85331	224.929	1.60594e-49	4.2848e-47	89.7196
TIMP1	1.59913	9.86489	360.345	4.91385e-77	3.44154e-74	100
GSN	1.57284	8.71957	184.492	4.00989e-41	7.74738e-39	81.3084
LUM	1.52884	12.5039	808.6	2.80053e-162	1.56913e-158	100
RARS	1.51839	8.46011	175.95	1.96059e-23	1.06653e-21	57.0093
GLB1	1.51261	8.64418	168.844	7.5291e-38	1.05464e-35	84.1121
Eqca-2	1.50964	8.50866	150.573	1.43448e-26	1.01739e-24	50.4673
CTSS	1.49716	8.52476	144.577	5.06461e-27	3.73382e-25	58.8785
LDHA	1.48734	10.0204	355.909	3.78942e-76	2.12321e-73	100
ECM1	1.48047	8.51732	130.377	2.84882e-26	1.92312e-24	48.5981
CCT5	1.46117	8.66512	153.723	1.13064e-34	1.34787e-32	78.5047
CCT8	1.45077	8.68531	149.722	7.87437e-34	9.0041e-32	81.3084
MAGED2	1.40632	8.7152	149.273	9.79313e-34	1.09742e-31	87.8505
UBB	1.40108	10.5348	359.394	7.61361e-77	4.7399e-74	100
DDX1	1.38668	8.49675	130.145	2.38828e-21	1.09685e-19	59.8131
UCHL1	1.38176	8.67472	108.041	5.42843e-25	3.49603e-23	42.9907
ATP5F1B	1.37156	9.21677	251.251	6.10717e-55	2.28123e-52	100
TUBB4A	1.36913	8.56407	124.563	1.11572e-26	8.11865e-25	68.2243
EIF4A1	1.34311	9.67043	294.339	9.76641e-64	4.5601e-61	100
EXOC7	1.31922	8.5033	109.466	6.6039e-19	2.51712e-17	55.1402
MAGED1	1.309	8.71348	123.235	3.16154e-28	2.60502e-26	87.8505
HSD17B4	1.3007	8.54713	102.362	2.07227e-20	8.93148e-19	62.6168
PSMD1	1.29956	8.55652	105.924	2.02423e-21		64.486
TM9SF2	1.29577	8.55923	106.236	9.00941e-22	4.3517e-20	64.486
PRKCSH	1.28091	8.62224	107.344	7.64555e-25	4.83789e-23	72.8972
RBM42	1.27943	8.59547	99.9004	1.68744e-22	8.51779e-21	73.8318
P4HA2	1.27229	8.79681	135.652	7.36966e-31	7.37361e-29	87.8505
PSMD2	1.27125	8.62687	107.334	7.68468e-25	4.83789e-23	78.5047
TUBA1A	1.27118	9.98705	213.748	3.30257e-47	7.71012e-45	98.1308
HBP1	1.27071	8.55071	93.5217	8.33464e-19	3.15534e-17	54.2056
ERP44	1.26084	8.65515	112.251	6.86649e-26	4.52623e-24	80.3738
ANXA2	1.25863	11.1777	526.588	1.22626e-109	1.71768e-106	100
AARS	1.25572	8.65277	101.834	1.14985e-23	6.71108e-22	71.028
ASNS	1.25554	8.56083	97.6873	1.46851e-20	6.42818e-19	54.2056
SCPEP1	1.25075	8.60589	97.568	9.409e-23	4.83657e-21	74.7664
RSL1D1	1.24869	8.61401	101.277	1.51251e-23	8.47238e-22	73.8318
UBC	1.24574	9.32847	199.857	2.52347e-44	5.43808e-42	100
PSMC4	1.24135	8.564	94.4907	6.72126e-20	2.76906e-18	64.486
HSP90AA1	1.23789	9.48984	235.217	1.21087e-51	3.57078e-49	99.0654
CTNNB1	1.2354	8.73437	98.1713	6.9882e-23	3.62545e-21	75.7009
GTF2B	1.23358	8.45368	105.273	1.67478e-14	4.13382e-13	42.9907
PSMC2	1.22975	8.62271	101.466	1.37828e-23	7.88011e-22	79.4393
ALDH7A1	1.22629	8.48679	95.7247	1.10844e-15	3.13665e-14	52.3364
OMD	1.22579	8.68279	84.9042	4.9153e-20	2.05525e-18	58.8785
SMU1	1.22451	8.50727	94.1149	6.37765e-17	2.01887e-15	55.1402
PDCD4	1.22114	8.59543	87.1761	2.15593e-20	9.22114e-19	55.1402
PHGDH	1.21849	8.46049	100.436	1.84325e-14	4.49033e-13	40.1869
MVP	1.20795	8.53611	87.7201	4.41762e-17	1.42252e-15	58.8785
SUGT1	1.20279	8.57127	89.0985	5.9935e-19	2.31597e-17	67.2897
HSP90B1	1.20081	9.69278	222.06	6.28826e-49	1.60151e-46	99.0654
RPN1	1.19601	8.87424	122.441	4.663e-28	3.7324e-26	88.785
DDOST	1.19477	8.52341	86.2143	1.86973e-16	5.63231e-15	57.0093
PDIA3	1.18855	9.24784	170.555	3.29757e-38	4.86218e-36	100
PSAP	1.18507	9.12665	154.743	6.89862e-35	8.40281e-33	94.3925
ACSF2	1.17724	8.48362	85.8065	5.56901e-14	1.27882e-12	48.5981
ALDH9A1	1.17677	8.5457	76.9266	9.49541e-16	2.71443e-14	52.3364
EFEMP1	1.16987	8.56186	76.0353	8.06247e-17	2.50967e-15	48.5981
RPN2	1.16776	9.2505	173.934	6.4638e-39	1.00602e-36	100
ENSECAG00000039088	1.16461	9.14257	139.735	1.0094e-31	1.04735e-29	98.1308
PPP2R1A	1.16176	8.6463	82.7018	1.46392e-19	5.85883e-18	77.5701
SCFD1	1.15989	8.5096	81.7151	5.52054e-15	1.41888e-13	50.4673
PSMC1	1.1501	8.64584	85.1374	4.37913e-20	1.84483e-18	75.7009
HSPA1A	1.14438	8.505	81.0032	4.92999e-15	1.28478e-13	49.5327
PSMD4	1.13762	8.65523	82.1848	1.89173e-19	7.46433e-18	72.8972
LMNA	1.13371	9.91787	221.185	9.53831e-49	2.32362e-46	100
SQSTM1	1.12563	9.12492	114.174	2.67348e-26	1.84932e-24	92.5234
ANXA1	1.12252	10.6068	237.559	3.98695e-52	1.24105e-49	100
TMBIM6	1.11998	9.48992	198.015	6.09449e-44	1.26472e-41	98.1308
CTSV	1.1195	9.04349	130.779	7.93465e-30	7.53523e-28	96.2617
OS9	1.11949	8.50753	73.5142	2.07537e-13	4.52463e-12	52.3364
SERPINB8	1.11767	8.48134	79.7119	7.22586e-13	1.51069e-11	45.7944
ENSECAG00000013510	1.11114	8.61157	71.468	5.96329e-17	1.90928e-15	60.7477
BRIX1	1.10605	8.49223	75.0689	5.58716e-13	1.17247e-11	46.729
S100A3	1.10413	9.37766	97.4792	9.82995e-23	5.00702e-21	88.785
ANXA5	1.10226	10.2487	284.113	1.17216e-61	5.05199e-59	100
PSMA6	1.09969	8.75723	89.7743	4.4139e-21	1.97849e-19	91.5888
UQCRC2	1.0985	8.62549	74.2619	9.6747e-18	3.30533e-16	67.2897
PRDX2	1.097	9.1817	128.744	2.14235e-29	2.0006e-27	96.2617
ATRAID	1.09454	8.83249	91.4701	1.90894e-21	8.91318e-20	90.6542
EMC2	1.08844	8.61643	72.9735	2.31938e-17	7.78173e-16	71.9626
CALR	1.0819	9.96593	247.739	3.21325e-54	1.12524e-51	100
APP	1.08189	9.1505	114.141	2.71785e-26	1.85708e-24	93.4579
PSMA4	1.08095	8.74217	82.645	1.50576e-19	5.98352e-18	86.9159
ANGPTL4	1.08028	8.73747	64.5175	1.24465e-15	3.46955e-14	68.2243
TMEM59	1.07995	9.61438	172.41	1.34764e-38	2.04076e-36	100
ETFA	1.07907	8.55682	66.0551	1.77403e-14	4.3596e-13	60.7477
PRKAR1A	1.07895	9.2441	127.192	4.57052e-29	4.19814e-27	95.3271
ENSECAG00000023308	1.07707	9.53669	146.024	4.74129e-33	5.10874e-31	98.1308
PLBD1	1.07657	8.43134	99.7408	1.46041e-11	2.74587e-10	29.9065
ENSECAG00000009507	1.06642	8.49563	68.5367	7.39644e-12	1.41926e-10	56.0748
DARS	1.0647	8.67062	69.8278	8.79812e-17	2.71414e-15	70.0935
CTSA	1.06441	8.54515	63.6249	1.78869e-13	3.91485e-12	53.271
CCT7	1.05388	8.83756	82.9974	1.26439e-19	5.09666e-18	89.7196
ASPH	1.04903	8.75849	76.1757	3.7358e-18	1.33323e-16	83.1776
ADH5	1.04826	8.69461	74.3207	9.39577e-18	3.22972e-16	85.0467
NDUFS2	1.04678	8.84507	85.4967	3.6653e-20	1.55581e-18	87.8505
IDH3G	1.04651	8.6454	67.008	3.58962e-16	1.05856e-14	70.0935
PRDX1	1.04527	9.39172	141.047	5.33016e-32	5.63489e-30	100
EQMCE1	1.04478	8.74746	72.2942	2.57555e-17	8.53894e-16	82.243
LAPTM4A	1.04312	10.2084	193.077	6.49906e-43	1.30051e-40	100
CDC123	1.042	8.61714	64.5964	1.19654e-15	3.35211e-14	72.8972
HPF1	1.04045	8.47004	67.4862	1.5003e-10	2.5707e-09	48.5981
NAGK	1.03044	8.78937	76.8939	2.61445e-18	9.45081e-17	87.8505
DDX5	1.02676	9.28908	127.122	4.73087e-29	4.27533e-27	97.1963
PIGT	1.02436	8.61602	63.4927	2.78381e-15	7.39228e-14	66.3551
PEPD	1.02112	8.60076	61.248	1.57663e-14	3.90879e-13	67.2897
UTP3	1.02025	8.42848	79.1562	1.81142e-09	2.77306e-08	33.6449
TCN2	1.01995	8.51853	60.0203	1.21858e-11	2.31448e-10	49.5327
PKM	1.01875	9.81234	165.617	3.57768e-37	4.77279e-35	100
GLA	1.01807	8.45775	66.3524	6.55508e-10	1.03752e-08	37.3832
FDFT1	1.0179	8.46128	63.2408	3.3797e-10	5.56955e-09	27.1028
HNRNPM	1.01614	8.97662	86.9396	1.79411e-20	7.79254e-19	90.6542
PDIA6	1.01421	9.02335	99.0469	4.5386e-23	2.37661e-21	96.2617
SUCLA2	1.01359	8.62143	61.7519	4.95921e-15	1.28487e-13	71.028
LRRC17	1.01166	9.16055	65.0136	9.7147e-16	2.76302e-14	86.9159
ILF2	1.00973	8.54065	57.6882	3.5609e-12	7.0006e-11	58.8785
DYNC1LI2	1.00689	8.43703	71.5185	2.99442e-09	4.4036e-08	34.5794
HAT1	1.00676	8.50781	59.1653	6.78861e-11	1.19237e-09	53.271
OLFML2B	1.00675	8.51622	51.1429	1.7647e-10	3.00535e-09	34.5794
CA2	1.00293	8.67636	33.6966	6.93641e-09	9.7896e-08	32.7103
GSTM3	1.00247	9.82855	183.604	6.14592e-41	1.14785e-38	100
HNRNPH2	1.00194	8.54566	55.3233	4.25588e-12	8.27975e-11	52.3364
PTN	1.00185	9.22044	69.8237	8.81622e-17	2.71414e-15	88.785
WDR61	1.00144	8.48728	59.862	3.10625e-10	5.13401e-09	48.5981
NDUFA9	1.00071	8.51521	58.6185	2.87762e-11	5.23483e-10	55.1402

## Sheet: cluster3
Cluster: Cluster 3/ Cell cycle assignment: G2M/S hi
genes	logFC	logCPM	F	PValue	FDR	pct.exp
MFAP2	2.92408	9.40433	1590.4	1.05803e-239	7.09937e-236	98.254
ENSECAG00000022273	2.2404	9.85625	956.529	7.14033e-164	5.32351e-161	99.0476
ACTG2	2.14307	9.413	361.535	1.33773e-72	2.08748e-70	74.2857
ATP2B1	2.10835	8.96891	655.746	7.66016e-121	2.67609e-118	90.6349
FILIP1L	1.99859	8.54967	382.223	3.13335e-76	5.39096e-74	70
THBS2	1.93951	8.9713	499.137	4.92719e-96	1.0665e-93	88.254
FBLN1	1.71731	8.3651	277.727	1.79829e-57	1.77449e-55	58.0952
SERPINB6	1.71039	9.74248	788.54	1.58994e-140	8.20652e-138	98.8889
TMEM45A	1.50793	9.32166	534.759	7.68263e-102	1.98271e-99	95.2381
THBS1	1.43978	9.64189	274.554	6.94119e-57	6.75005e-55	89.0476
LDB2	1.36531	8.32922	173.406	3.19854e-37	1.96901e-35	51.4286
TSPAN12	1.34556	8.2765	164.474	1.16095e-31	5.6043e-30	45.0794
SPX	1.33267	8.35399	157.231	2.03082e-34	1.09014e-32	50.6349
MGARP	1.2891	8.34061	148.686	1.01592e-32	5.12543e-31	51.746
FBLN2	1.25933	8.9836	283.578	1.49894e-58	1.57155e-56	90.7937
CHRDL1	1.22748	8.31809	146.408	7.58686e-29	3.26332e-27	53.4921
BDNF	1.21057	8.31701	117.417	2.019e-26	7.52638e-25	37.619
MED30	1.20215	9.65871	417.128	2.87853e-82	5.51855e-80	98.254
GM2A	1.18587	8.74702	204.182	1.34676e-43	9.71698e-42	83.1746
RABGAP1L	1.1703	8.17743	139.145	2.11963e-21	6.1838e-20	31.2698
TNNT1	1.15979	8.24723	121.378	5.96597e-24	2.0218e-22	39.2063
S100A4	1.09439	11.2505	315.486	2.25447e-64	2.75045e-62	99.6825
TSPO	1.0486	10.0028	490.16	1.48614e-94	3.11625e-92	99.3651
ADORA2B	1.04398	8.37972	93.2974	1.79505e-21	5.25972e-20	47.3016
RNF115	1.03677	8.77501	141.238	3.12995e-31	1.4895e-29	79.2063
ENSECAG00000033680	1.03353	8.45692	109.474	8.42675e-25	2.91461e-23	62.381
MFSD13A	1.02319	8.62094	110.514	5.16451e-25	1.79554e-23	69.3651

## Sheet: cluster4
Cluster: Cluster 4/ Cell cycle assignment: G2M/S hi
genes	logFC	logCPM	F	PValue	FDR	pct.exp
JAM2	2.1746	8.98712	492.068	7.19647e-95	4.82883e-91	86.0104
CYP1B1	1.9599	8.93418	326.332	2.49361e-66	5.57738e-63	86.7876
PTN	1.81569	8.53134	306.286	1.05049e-62	1.7622e-59	66.3212
CCL26	1.68849	9.00241	231.801	7.07215e-49	6.77916e-46	74.3523
ENSECAG00000037706	1.56514	8.24238	232.207	1.1338e-40	7.60777e-38	34.456
GJA1	1.54731	9.25677	327.101	1.81365e-66	5.57738e-63	94.5596
DLX5	1.31529	8.1651	136.934	1.26123e-19	2.41796e-17	31.6062
COL8A1	1.11948	8.32052	122.067	2.99305e-23	8.36807e-21	48.1865
ENSECAG00000009520	1.09346	8.69151	100.37	6.22563e-23	1.67096e-20	66.5803
GAS1	1.08928	8.29355	72.189	8.93439e-17	1.11018e-14	47.6684
SRGN	1.08902	8.19691	114.825	3.03124e-21	7.01366e-19	25.1295
CDKN3	1.06129	8.63799	92.8892	2.18055e-21	5.22553e-19	63.9896
SNAI2	1.05593	8.20212	75.0898	1.63146e-14	1.52043e-12	29.0155
CDCA3	1.05275	8.94814	115.563	4.81463e-26	1.70032e-23	74.0933
PLA2G7	1.002	8.19758	62.7063	2.94669e-12	1.88307e-10	29.7927

## Sheet: cluster5
Cluster: Cluster 5/ Cell cycle assignment: G2M/S hi
genes	logFC	logCPM	F	PValue	FDR	pct.exp
WDR86	2.10481	8.5641	496.286	1.45153e-95	4.8699e-92	72.2826
CCL26	1.80394	9.00241	356.561	1.01213e-71	1.1319e-68	77.7174
TAGLN3	1.80199	8.48023	296.369	6.74962e-61	5.03222e-58	61.9565
JAM2	1.63824	8.98712	362.685	8.38495e-73	1.12526e-69	83.4239
COL11A1	1.59276	8.15162	335.287	2.92738e-40	6.9655e-38	34.5109
PLAU	1.57067	8.66184	286.871	3.71653e-59	2.26708e-56	78.2609
TIMP3	1.44415	8.33799	175.619	4.80298e-38	9.208e-36	47.5543
CTGF	1.43904	8.58699	178.618	1.24188e-38	2.4509e-36	64.4022
ITGA4	1.40265	8.22162	239.436	1.19382e-39	2.50329e-37	39.9457
LTBP1	1.34052	8.54746	200.075	8.35163e-43	2.54725e-40	76.9022
CDO1	1.31067	8.16584	220.19	8.06716e-32	1.15172e-29	28.2609
EAF2	1.28747	8.48461	164.77	6.54637e-36	1.15595e-33	68.2065
ENSECAG00000030271	1.26595	8.79827	184.638	8.27829e-40	1.79185e-37	78.5326
ENSECAG00000029071	1.25281	8.21108	154.696	6.84949e-28	7.66001e-26	35.5978
EPAS1	1.24773	8.31494	163.484	4.95035e-33	8.10167e-31	56.5217
SDC2	1.24224	8.29466	140.375	4.66052e-31	5.79112e-29	40.4891
PTN	1.22355	8.53134	193.971	1.26845e-41	3.70056e-39	65.7609
COL4A1	1.22326	8.19228	166.774	4.65387e-27	4.66082e-25	35.3261
FHOD3	1.21341	8.14602	154.978	1.20631e-21	8.43158e-20	30.163
EDIL3	1.18453	8.37969	140.402	4.60185e-31	5.79112e-29	58.1522
GJA1	1.17835	9.25677	241.762	9.24862e-51	3.87864e-48	91.8478
COL8A1	1.17797	8.32052	171.541	5.53991e-32	8.08104e-30	55.7065
AEBP1	1.15793	8.34279	128.396	1.19973e-28	1.36443e-26	51.3587
DAB1	1.15626	8.22324	135.421	2.15228e-27	2.25653e-25	27.4457
CTHRC1	1.149	11.7987	586.726	3.90136e-110	2.61781e-106	100
SYTL2	1.12679	8.16623	139.353	4.05667e-21	2.69507e-19	31.5217
SLIT2	1.12179	8.13021	191.341	1.04378e-21	7.45081e-20	27.1739
CST3	1.11008	10.5547	311.24	1.32404e-63	1.26919e-60	99.7283
LIMS2	1.10283	8.34351	100.064	7.19788e-23	5.61602e-21	50.2717
ENSECAG00000032710	1.09388	8.43704	121.047	3.69199e-27	3.81127e-25	62.5
NSG1	1.08853	8.66999	123.432	1.21165e-27	1.31131e-25	72.0109
CYSTM1	1.07861	9.14499	250.563	2.04678e-52	9.80993e-50	95.6522
MYL9	1.05252	9.48323	169.845	6.54277e-37	1.18654e-34	91.3043
NID1	1.01737	8.3256	98.9855	1.2705e-22	9.57872e-21	48.3696
ENSECAG00000037706	1.01074	8.24238	154.809	1.68281e-27	1.79232e-25	34.7826
ACTA2	1.00697	9.95779	110.735	4.65483e-25	4.16452e-23	88.8587
COL12A1	1.00217	8.62778	116.384	3.27552e-26	3.18533e-24	76.087
