# Supplementary material for: Single-cell RNA sequencing of equine mesenchymal stromal cells from primary donor-matched tissue sources reveals functional heterogeneity in immune modulation and cell motility
Source: Stem Cell Res Ther. 2020 Dec 4;11:524. doi: 10.1186/s13287-020-02043-5 (PMC7716481; doi:10.1186/s13287-020-02043-5)
Supplement: Supplementary file 5 — Additional file 5. [file 13287_2020_2043_MOESM5_ESM.xlsx]

## Sheet: Descriptor
DESCRIPTION SHEET FOR INTRA-SOURCE DIFFERENTIAL GENE EXPRESSION TESTING FOR PB-MSC CLUSTERS
			DIFFERENTIAL GENE EXPRESSION TESTING
	CLUSTER	CELL CYCLE PHASE ASSIGNMENT	Group 1 cluster(s)	Group 2 cluster(s)
	0	G2M/S lo	0	1,2,3,4,5,8,9
	1	G2M/S lo	1	0,2,3,4,5,8,9
	2	G2M/S lo	2	0,1,3,4,5,8,9
	3	G2M/S lo	3	0,1,2,4,5,8,9
	4	G2M/S lo	4	0,1,2,3,5,8,9
	5	G2M/S lo	5	0,1,2,3,4,8,9
	8	G2M/S lo	8	0,1,2,3,4,5,9
	9	G2M/S lo	9	0,1,2,3,4,5,8
	6	G2M/S hi	6	7
	7	G2M/S hi	7	6
Additional Notes
Differential gene expression testing was done using edgeR. Group 1 clusters were contrasted against Group 2 clusters and resulting gene lists are presented in this workbook
All gene lists were filtered against:
	log2FC > 1
	FDR < 0.05
	Percent Expressed in cluster > 25%

## Sheet: cluster0
Cluster: Cluster 0/ Cell cycle assignment: G2M/S lo
genes	logFC	logCPM	F	PValue	FDR	pct.exp
THBS1	1.10741	8.53127	260.981	3.49731e-57	1.99856e-54	46.8288
ACTA2	1.04418	9.81337	406.436	8.97168e-87	1.12792e-83	93.397
ENSECAG00000034508	1.04009	8.31633	288.797	2.18565e-52	9.81358e-50	35.8818

## Sheet: cluster1
Cluster: Cluster 1/ Cell cycle assignment: G2M/S lo
genes	logFC	logCPM	F	PValue	FDR	pct.exp

## Sheet: cluster2
Cluster: Cluster 2/ Cell cycle assignment: G2M/S lo
genes	logFC	logCPM	F	PValue	FDR	pct.exp

## Sheet: cluster3
Cluster: Cluster 3/ Cell cycle assignment: G2M/S lo
genes	logFC	logCPM	F	PValue	FDR	pct.exp
ENSECAG00000005938	2.96254	8.28633	1718.61	0	5.82533e-305	31.0722
IFITM5	1.9879	8.34466	700.756	4.29614e-144	1.35028e-140	44.8578
CA2	1.66408	8.62233	413.318	3.75505e-88	3.93404e-85	60.1751
TIMP3	1.62133	8.51501	500.286	2.08103e-105	4.36044e-102	64.5514
CH25H	1.42256	8.3514	274.173	6.64812e-60	3.48251e-57	35.2298
ENSECAG00000001900	1.31816	8.32374	297.875	1.76257e-63	1.38494e-60	38.2932
TCF7	1.26234	8.42322	236.433	4.24264e-52	1.77795e-49	55.3611
ERRFI1	1.24081	8.95435	267.155	1.8596e-58	8.99187e-56	80.3063
ENSECAG00000037618	1.20482	8.20459	333.078	1.04636e-32	2.19247e-30	25.8206
LRRC17	1.1513	9.17844	287.993	9.55925e-63	6.67661e-60	89.7155
ENSECAG00000038632	1.08172	8.2649	210.716	3.91389e-32	7.93636e-30	34.7921
S100A1	1.05066	9.0524	279.041	6.61808e-61	3.78193e-58	87.5274
ENSECAG00000008979	1.03521	8.48182	138.375	1.65543e-31	3.06059e-29	54.267
PHLDA2	1.01922	8.56559	155.653	3.59654e-35	8.37329e-33	58.2057

## Sheet: cluster4
Cluster: Cluster 4/ Cell cycle assignment: G2M/S lo
genes	logFC	logCPM	F	PValue	FDR	pct.exp
ENSECAG00000032733	1.87942	8.3044	666.929	3.6979e-110	3.81066e-108	63.9566
PIGK	1.79998	8.5177	637.648	4.47808e-132	7.6079e-130	85.6369
PLTP	1.7687	8.80698	714.169	1.24328e-146	3.00587e-144	90.5149
HSP90B1	1.64914	9.70691	1228.87	1.76527e-239	5.54823e-236	98.916
PCOLCE	1.61049	9.06686	810.874	9.81822e-165	3.85733e-162	96.206
SERPINF1	1.58143	9.32482	857.166	2.74882e-173	1.23422e-170	98.374
ASNS	1.57407	8.70154	539.666	3.98874e-113	4.55876e-111	89.1599
LDHA	1.52066	10.4284	1257.91	1.7809e-244	1.11947e-240	100
DHRS7	1.52003	8.36668	342.169	1.60567e-68	7.94746e-67	58.8076
ATP5F1B	1.51146	9.06284	773.53	8.79749e-158	2.63338e-155	96.748
GSN	1.49742	9.11549	709.573	9.18293e-146	2.13792e-143	97.29
OLFML3	1.43934	9.17981	692.078	1.88596e-142	3.82424e-140	95.935
LAMP2	1.42317	8.36863	354.647	1.01299e-68	5.09414e-67	67.7507
P4HA2	1.40048	8.70322	429.924	1.80514e-91	1.33496e-89	89.4309
CCT5	1.39787	8.44492	317.953	7.03287e-69	3.56521e-67	76.4228
DCN	1.37678	10.656	1164.22	2.85581e-228	4.4879e-225	99.729
ADH5	1.37269	8.4728	329.458	3.17741e-71	1.69265e-69	76.4228
HSP90AA1	1.37243	9.31017	773.631	8.42462e-158	2.63338e-155	98.645
MAGED2	1.36564	8.60616	361.829	8.58209e-78	5.08934e-76	84.2818
PDIA3	1.34685	9.13914	611.561	4.58987e-127	7.21298e-125	97.832
PSMC2	1.33623	8.44823	307.503	9.59477e-67	4.63944e-65	74.7967
CD9	1.3159	9.44974	668.88	4.83743e-138	9.21457e-136	98.645
RARS	1.2999	8.28049	246.551	6.6945e-39	2.32495e-37	47.4255
TUBA1A	1.27506	9.2115	431.008	1.09758e-91	8.31251e-90	95.935
LAPTM4A	1.24541	9.98714	708.898	1.23217e-145	2.76621e-143	99.187
CTSV	1.23314	8.87335	374.263	2.64245e-80	1.62848e-78	90.2439
ACSF2	1.21543	8.3459	206.164	4.16764e-41	1.50562e-39	51.4905
CCT8	1.21537	8.51594	240.906	5.00353e-53	2.11088e-51	73.7127
TM9SF2	1.21351	8.3845	214.126	6.46943e-45	2.46466e-43	63.1436
CARS	1.20904	8.37218	203.905	6.04984e-42	2.19822e-40	59.3496
PSMA6	1.20519	8.5894	281.042	2.5646e-61	1.18537e-59	82.1138
MGP	1.20402	8.72316	164.206	5.60241e-37	1.79677e-35	48.5095
ENSECAG00000036779	1.20367	8.50839	218.679	2.09744e-48	8.2403e-47	73.1707
TIMP1	1.19609	10.3779	560.716	3.15907e-117	4.13706e-115	99.458
ERP44	1.1958	8.44557	220.873	7.31687e-49	2.89269e-47	68.5637
HEXB	1.19495	8.31197	213.831	9.71784e-38	3.16509e-36	50.6775
NOP58	1.18924	8.30799	183.602	6.81394e-32	1.8383e-30	45.7995
PKM	1.18552	10.0563	769.767	4.44151e-157	1.21388e-154	99.729
PSMD4	1.18082	8.50125	197.654	5.18984e-44	1.95349e-42	71.0027
RPN1	1.17785	8.78644	311.267	1.63119e-67	8.01067e-66	89.4309
MRPS31	1.17538	8.2226	235.87	5.96842e-27	1.37427e-25	35.5014
ANXA1	1.15551	10.853	800.644	7.79411e-163	2.88199e-160	100
PSMA4	1.15275	8.56607	228.946	1.52641e-50	6.19035e-49	82.9268
ANXA5	1.14344	10.4441	1066.95	3.58567e-211	3.75659e-208	100
SCFD1	1.13739	8.34483	177.49	1.03093e-33	2.97267e-32	55.8266
ASPH	1.13592	8.79689	280.896	2.74802e-61	1.26088e-59	87.2629
PDIA6	1.13266	8.99922	341.568	1.09544e-73	6.25994e-72	93.2249
PSMC4	1.13183	8.39306	192.776	7.60012e-40	2.68395e-38	64.2276
GLB1	1.13074	8.46886	192.479	6.30489e-43	2.31769e-41	69.9187
DDOST	1.12839	8.33466	169.691	1.66715e-32	4.6166e-31	51.4905
RPN2	1.11555	9.28231	481.486	1.05583e-101	9.61881e-100	96.206
UBB	1.10517	10.0647	664.554	3.22739e-137	5.79639e-135	98.916
EIF4A1	1.10288	9.54312	525.989	1.88083e-110	2.00388e-108	98.645
ANXA2	1.1023	10.9891	1180.99	3.43915e-231	7.20616e-228	99.729
NUCB2	1.0992	8.76335	245.275	6.21494e-54	2.65763e-52	86.9919
EPHX1	1.0892	8.29312	160.383	3.79862e-28	9.11378e-27	42.0054
DNAJA1	1.08804	8.4691	191.557	9.84338e-43	3.59741e-41	69.1057
CTNNB1	1.08582	8.43316	149.397	7.59177e-34	2.19916e-32	60.4336
PFKP	1.08524	8.42795	169.021	5.40223e-38	1.79674e-36	63.9566
SELENBP1	1.08241	8.34438	158.767	4.61258e-32	1.26064e-30	50.6775
ACTA2	1.08072	9.81337	231.79	3.91148e-51	1.60703e-49	85.0949
OMD	1.07979	8.45565	144.356	8.89212e-33	2.49535e-31	56.6396
PHGDH	1.07846	8.32071	159.532	1.11059e-29	2.815e-28	47.1545
FARSB	1.07841	8.43309	160.056	1.58086e-35	4.75467e-34	64.4986
PSMG1	1.07767	8.2612	172.882	1.27289e-25	2.8075e-24	38.7534
PRKCSH	1.07577	8.50513	179.01	4.2525e-40	1.51882e-38	73.4417
SMU1	1.06859	8.29553	155.619	2.57473e-26	5.84288e-25	48.2385
P3H1	1.06703	8.42253	160.188	3.95356e-36	1.2303e-34	62.6016
P4HA1	1.06134	9.1786	374.129	2.81241e-80	1.71639e-78	96.477
ETFA	1.05227	8.31372	150.672	4.75504e-27	1.0989e-25	49.3225
COPS5	1.05084	8.38339	150.89	5.78627e-31	1.51552e-29	60.7046
PRMT1	1.04857	8.54324	183.434	4.99494e-41	1.79418e-39	73.1707
TCP1	1.04413	8.64849	202.825	4.29174e-45	1.64499e-43	82.6558
INPP4A	1.04267	8.31494	149.388	9.22961e-27	2.11742e-25	49.0515
UTP3	1.04224	8.23056	169.66	1.51092e-21	2.69819e-20	31.7073
ITM2B	1.03991	9.45	437.642	5.22602e-93	4.05565e-91	98.916
PDIA5	1.03783	8.41966	158.333	1.53446e-35	4.63733e-34	65.5827
HSPA9	1.03696	8.5431	164.333	5.26861e-37	1.69838e-35	71.2737
DDX1	1.03506	8.33081	154.939	1.4124e-29	3.5656e-28	52.3035
SERPINH1	1.03253	10.2253	662.28	8.76067e-137	1.52971e-134	99.729
NDN	1.02445	8.48051	158.129	1.07723e-35	3.27124e-34	68.8347
DYNC1LI2	1.02197	8.21507	175.226	1.07441e-19	1.7962e-18	27.6423
MAGED1	1.02107	8.5411	158.628	8.44937e-36	2.57829e-34	72.8997
PUF60	1.01892	8.51432	159.639	5.16633e-36	1.59978e-34	76.1518
MPP1	1.01835	8.26017	134.444	3.33127e-20	5.65956e-19	34.4173
MVP	1.01654	8.34384	140.792	1.43041e-27	3.35507e-26	52.3035
SLC38A5	1.01506	8.39602	135.017	1.6327e-29	4.08891e-28	55.2846
EIF4A3	1.01465	8.56988	173.001	7.8274e-39	2.70346e-37	75.8808
COPB2	1.00017	8.50556	155.177	4.53646e-35	1.35791e-33	72.3577

## Sheet: cluster5
Cluster: Cluster 5/ Cell cycle assignment: G2M/S lo
genes	logFC	logCPM	F	PValue	FDR	pct.exp
CCL2	3.83098	9.66994	3425.27	0	0	94.8229
CCL7	2.94167	8.54858	1913.5	0	0	74.6594
SOD2	2.20488	8.54703	916.044	4.60975e-184	4.82948e-181	56.4033
IER3	1.36323	9.04725	316.859	1.17578e-68	1.05585e-65	80.9264
NFKBIA	1.32784	8.29711	282.704	7.89342e-50	5.51311e-47	43.5967
ALDH1A3	1.20703	8.52808	187.765	6.15014e-42	3.51452e-39	47.4114

## Sheet: cluster8
Cluster: Cluster 8/ Cell cycle assignment: G2M/S lo
genes	logFC	logCPM	F	PValue	FDR	pct.exp
NSG1	2.96892	8.26239	1181.54	9.69545e-169	6.09456e-165	77.027
MGP	2.50059	8.72316	512.892	6.93907e-108	2.18095e-104	83.1081
NDUFA4L2	2.34908	8.18355	931.805	2.18634e-70	4.58112e-67	31.7568
TFPI2	1.91831	8.299	354.767	3.71307e-67	5.83509e-64	56.0811
CEP128	1.85068	8.15818	1281.52	1.27837e-44	1.00448e-41	27.7027
ID1	1.50846	8.91086	110.277	1.62527e-25	5.37708e-23	56.7568
SFRP1	1.4877	8.15627	1010.11	1.84768e-35	1.16145e-32	27.027
CCL26	1.43836	8.32076	145.91	7.30231e-32	3.83103e-29	43.2432
THBS1	1.42675	8.53127	108.905	3.19737e-25	1.00493e-22	52.7027
CAV1	1.25233	8.68534	127.588	3.26507e-29	1.36828e-26	79.0541
DPYSL3	1.10866	8.65499	103.881	3.81462e-24	1.08994e-21	81.7568
GNL2	1.10564	8.36497	84.8649	8.29546e-18	1.58016e-15	52.7027
THBS2	1.08048	8.6162	88.2912	8.573e-21	1.99592e-18	75.6757
ENO3	1.01072	8.25343	71.1037	2.93046e-11	3.12218e-09	28.3784
TAGLN	1.00583	10.9287	248.601	1.27163e-54	1.5987e-51	100
SH3BP5	1.00451	8.26405	67.1451	3.22178e-11	3.37535e-09	35.8108

## Sheet: cluster9
Cluster: Cluster 9/ Cell cycle assignment: G2M/S lo
genes	logFC	logCPM	F	PValue	FDR	pct.exp
ISG15	4.99595	8.40938	2035.43	0	0	89.7436
GBP1	4.84118	8.21674	2657.73	8.46675e-234	2.6611e-230	84.6154
ENSECAG00000040634	3.72533	8.57223	799.901	1.07122e-162	2.24456e-159	84.6154
ENSECAG00000033029	3.65669	8.21383	930.234	5.5248e-107	6.94577e-104	64.1026
PSMB9	3.09426	8.26318	430.975	2.1336e-67	1.4902e-64	66.6667
CCL2	3.07921	9.66994	375.728	1.33828e-80	1.20177e-77	64.1026
CCL7	3.07035	8.54858	333.039	5.93271e-72	4.66162e-69	53.8462
DDX58	2.90375	8.19985	485.457	3.08221e-48	1.21092e-45	53.8462
SOD2	2.89209	8.54703	294.017	5.54703e-64	3.48686e-61	53.8462
EPSTI1	2.86019	8.26178	332.321	9.18262e-53	4.81016e-50	66.6667
PSMB8	2.63587	8.29408	246.956	1.82067e-44	6.73221e-42	71.7949
STAT1	2.59624	8.55101	281.615	1.95471e-61	1.11703e-58	94.8718
WARS	2.4401	9.19249	509.832	2.76766e-107	4.34937e-104	97.4359
IFI35	2.41741	8.21541	235.64	2.18257e-27	5.27677e-25	58.9744
IRF1	2.40564	8.23958	214.742	1.65486e-29	4.52281e-27	46.1538
IFI44L	2.27193	8.18777	259.069	5.29689e-22	1.10987e-19	38.4615
Eqca-2	2.25883	8.40488	168.362	7.44011e-38	2.4615e-35	69.2308
ENSECAG00000034754	2.13032	8.97393	225.002	1.01013e-49	4.23313e-47	97.4359
ALDH1A3	2.12454	8.52808	103.59	4.40347e-24	9.88578e-22	51.2821
EQMHCB2	2.09959	8.99109	236.546	4.01893e-52	1.8045e-49	92.3077
RNF213	2.03737	8.20208	156.411	8.15877e-17	1.38611e-14	43.5897
ENSECAG00000000968	2.02983	8.45803	128.482	2.10594e-29	5.51582e-27	82.0513
GLUL	2.02444	8.45582	127.602	3.24354e-29	8.15557e-27	51.2821
ENSECAG00000038332	1.98451	8.5824	131.064	5.93879e-30	1.77768e-27	79.4872
PSMB10	1.96799	8.30808	108.25	1.26679e-20	2.41304e-18	61.5385
NMI	1.92798	8.37662	105.096	1.33626e-23	2.89647e-21	71.7949
B2M	1.87068	11.1554	502.916	6.32398e-106	6.62542e-103	100
IFI27	1.78898	9.49715	237.275	2.8367e-52	1.37165e-49	100
PSME2	1.78067	8.46077	92.4805	1.07365e-21	2.10904e-19	79.4872
ENSECAG00000033828	1.76943	8.7896	129.843	1.08075e-29	3.088e-27	87.1795
ENSECAG00000013276	1.74609	8.40234	77.3921	3.84197e-18	6.7085e-16	56.4103
LAP3	1.71508	8.4113	81.5143	2.10056e-18	3.7726e-16	66.6667
ENSECAG00000000910	1.69889	9.13015	163.114	9.52904e-37	2.99498e-34	100
TAP1	1.68588	8.20518	94.8037	9.90701e-11	1.41535e-08	41.0256
LGALS3BP	1.68347	8.16607	193.094	9.61046e-12	1.47345e-09	28.2051
LY6E	1.65734	8.75384	92.697	9.64433e-22	1.95562e-19	92.3077
ACSL5	1.58181	8.19295	106.854	9.23938e-11	1.35067e-08	25.641
ENSECAG00000032131	1.55783	8.32026	57.2319	4.73758e-12	7.4451e-10	51.2821
ENSECAG00000001514	1.55739	8.98849	113.045	4.15524e-26	9.67401e-24	97.4359
ENSECAG00000032735	1.55545	8.27771	55.4041	1.36506e-10	1.90684e-08	38.4615
PARP9	1.49111	8.2172	61.2564	2.60672e-08	3.15112e-06	43.5897
PARP14	1.46038	8.1987	70.6249	3.39686e-08	4.0288e-06	28.2051
SERPING1	1.45649	8.4159	50.3521	1.47595e-12	2.37893e-10	61.5385
IFIT5	1.42827	8.21312	58.1021	1.11063e-07	1.26935e-05	28.2051
IFI6	1.42371	8.88561	81.322	2.73466e-19	5.0559e-17	92.3077
ENSECAG00000038313	1.31937	8.44812	34.4595	4.64998e-09	5.96526e-07	38.4615
CTSS	1.31438	8.25697	41.8244	3.15375e-07	3.30408e-05	38.4615
ENSECAG00000038488	1.28911	8.20245	50.4765	3.64893e-06	0.000337312	35.8974
MMP25	1.26509	8.19828	48.0436	5.90819e-06	0.000530556	25.641
ENSECAG00000032595	1.21114	8.23966	35.1887	4.16251e-06	0.000379211	25.641
TAPBPL	1.20939	8.22465	36.0914	1.12369e-05	0.000954531	28.2051
TAP2	1.20385	8.18661	57.9958	1.01089e-05	0.000870475	25.641
TIFA	1.19521	8.31161	27.4033	3.07226e-06	0.000292609	35.8974
CTSK	1.16632	8.72149	33.1182	9.22045e-09	1.15919e-06	53.8462
ENSECAG00000037072	1.159	9.28001	65.5823	7.03327e-16	1.16345e-13	97.4359
ECM1	1.13552	8.36307	27.6427	1.52571e-07	1.68256e-05	46.1538
TIMP3	1.12058	8.51501	22.4189	2.25627e-06	0.000221608	35.8974
IRF9	1.1023	8.26376	25.904	3.27617e-05	0.00260683	38.4615
ENSECAG00000022252	1.09659	8.20305	34.0494	0.000128705	0.00940744	28.2051
CTNNAL1	1.06258	8.30704	20.9173	4.67425e-05	0.00367279	25.641
C7H19orf66	1.05745	8.21787	27.3815	0.000223828	0.0146561	33.3333
NUB1	1.05196	8.53904	25.293	5.10743e-07	5.17827e-05	74.359
CASP4	1.04301	8.63292	26.5389	2.68804e-07	2.8639e-05	74.359
SERPINB8	1.02302	8.30067	21.5945	4.99477e-05	0.00387618	35.8974
ENSECAG00000032733	1.01897	8.3044	23.6568	3.17732e-05	0.00256059	30.7692
SQSTM1	1.0058	8.70662	28.056	1.23214e-07	1.38307e-05	66.6667
QKI	1.00238	8.24946	21.0055	0.000363485	0.0221709	25.641

## Sheet: cluster6
Cluster: Cluster 6/ Cell cycle assignment: G2M/S hi
genes	logFC	logCPM	F	PValue	FDR	pct.exp
SERPINE1	3.18764	10.9103	754.936	2.53762e-118	1.6728e-114	98.1928
ACTG2	2.81978	8.97854	165.794	1.10165e-34	6.05175e-32	60.241
CCL2	2.4276	10.2388	183.808	6.30499e-38	5.9375e-35	86.747
THBS1	2.38612	8.64836	151.935	3.79067e-32	1.92216e-29	58.7349
ALCAM	2.11029	8.30932	150.303	7.58206e-32	3.33206e-29	57.5301
CCL26	1.95182	9.12479	107.983	7.60278e-24	1.72819e-21	71.0843
LAMC2	1.86618	8.15199	107.553	7.0996e-22	1.23159e-19	36.4458
ENSECAG00000022273	1.85304	8.17793	80.6154	1.84775e-18	2.66198e-16	27.1084
ENSECAG00000030502	1.79959	9.86448	302.95	5.59244e-58	6.14422e-55	97.2892
TNFRSF12A	1.67602	10.259	310.957	3.01022e-59	4.96084e-56	98.494
PRSS23	1.67062	8.8316	130.916	3.15207e-28	1.15436e-25	83.1325
CTGF	1.64666	8.43806	71.15	1.48603e-16	1.68895e-14	49.3976
NMNAT2	1.61564	8.15116	78.7147	7.19937e-16	7.41535e-14	36.747
MGLL	1.59224	8.41032	89.6538	2.93932e-20	4.72585e-18	63.5542
SRXN1	1.58191	8.2054	84.2926	1.13344e-17	1.46503e-15	48.1928
ID1	1.53214	10.2212	105.838	1.98046e-23	3.95612e-21	87.6506
SPX	1.50752	8.17462	71.1541	5.13923e-15	4.45761e-13	40.6627
BDNF	1.50077	8.10803	71.4968	1.48144e-13	9.87342e-12	29.2169
KRT1	1.47642	8.20462	70.1671	2.35086e-16	2.54047e-14	40.6627
CKS2	1.44516	9.31708	133.631	9.70588e-29	3.99882e-26	83.4337
CCND1	1.44307	9.40336	124.766	4.59792e-27	1.51548e-24	93.6747
SLC20A1	1.42469	8.23013	62.8388	7.32174e-15	6.10948e-13	43.3735
ID3	1.37418	9.86519	121.544	1.88713e-26	5.9238e-24	93.0723
RF00578	1.36532	8.15621	62.5971	1.59239e-12	9.63028e-11	42.1687
ENSECAG00000034508	1.34779	8.17715	55.3799	3.59862e-12	2.08089e-10	40.9639
UGCG	1.33196	8.16193	57.8975	8.60272e-13	5.34992e-11	40.3614
CCL7	1.3167	8.3295	40.1411	3.89396e-10	1.64545e-08	37.0482
SMTN	1.30477	8.15695	53.3991	1.92129e-11	9.89465e-10	37.9518
BIRC2	1.28897	8.32099	54.374	4.05895e-13	2.59773e-11	53.9157
RNF149	1.2799	8.51915	66.6871	1.19829e-15	1.16164e-13	71.6867
PXDN	1.27086	8.43298	61.7669	1.21421e-14	9.88159e-13	64.759
RAB24	1.25614	8.39338	60.9826	1.75888e-14	1.41397e-12	67.1687
CFL2	1.24308	8.84951	90.1415	2.35385e-20	3.87914e-18	87.9518
VCL	1.23197	9.42194	133.462	1.04463e-28	4.05071e-26	96.3855
HAS2	1.2084	8.40276	38.8972	7.14966e-10	2.83919e-08	49.3976
PRKCI	1.20137	8.33272	49.3684	4.46326e-12	2.53636e-10	57.5301
F3	1.19462	8.54956	35.311	4.15324e-09	1.38273e-07	52.1084
NEXN	1.18566	8.11445	43.0458	4.7562e-09	1.52941e-07	30.4217
DDAH1	1.18503	8.28323	49.536	1.8689e-11	9.70062e-10	56.0241
UBE2C	1.18233	8.9966	76.0641	1.51334e-17	1.88226e-15	73.494
TSPAN5	1.17482	8.10675	46.0246	2.16387e-09	7.54721e-08	31.0241
CDKN1A	1.17349	8.55473	42.9712	9.819e-11	4.55823e-09	52.7108
ANO6	1.16708	8.49478	60.4622	2.24969e-14	1.78675e-12	73.1928
ARNTL2	1.15357	8.22271	43.9546	2.12965e-10	9.35911e-09	48.7952
MMD	1.12528	8.11752	42.5247	8.45498e-09	2.58033e-07	34.6386
ENAH	1.12427	8.58921	59.7377	3.16989e-14	2.42976e-12	77.4096
ENSECAG00000035182	1.10625	8.62819	57.3758	9.71912e-14	7.11872e-12	80.4217
VEGFC	1.10209	8.26084	39.4869	6.77635e-10	2.71905e-08	52.4096
CKS1B	1.0938	8.50647	50.0889	3.15721e-12	1.8418e-10	67.4699
AVPI1	1.09033	9.06613	79.6092	2.9384e-18	4.12126e-16	90.3614
ENSECAG00000030271	1.06845	8.9222	66.5058	1.30471e-15	1.24647e-13	84.6386
GNG2	1.04893	9.39336	100.76	1.9291e-22	3.74019e-20	96.3855
PRR7	1.0422	8.12171	37.0918	1.20149e-07	2.8186e-06	36.747
MFSD13A	1.03699	8.09797	36.1474	1.09546e-06	2.12163e-05	32.5301
ENSECAG00000030463	1.03014	8.15587	34.7044	7.38757e-08	1.83078e-06	38.8554
ENSECAG00000032595	1.028	8.36875	34.1696	7.28891e-09	2.28802e-07	56.9277
ENSECAG00000034476	1.02336	8.10629	32.2197	7.49483e-07	1.49715e-05	29.2169
EXT1	1.02281	8.1787	32.4914	1.34981e-07	3.14416e-06	40.9639
C2H4orf3	1.01719	8.75712	57.2253	1.04397e-13	7.56245e-12	82.2289
XPO1	1.01659	8.21041	34.0923	7.57198e-09	2.36489e-07	43.6747

[truncated: 1 more sheets: cluster7]
