# Supplementary material for: Single-cell RNA sequencing of equine mesenchymal stromal cells from primary donor-matched tissue sources reveals functional heterogeneity in immune modulation and cell motility
Source: Stem Cell Res Ther. 2020 Dec 4;11:524. doi: 10.1186/s13287-020-02043-5 (PMC7716481; doi:10.1186/s13287-020-02043-5)
Supplement: Supplementary file 6 — Additional file 6. [file 13287_2020_2043_MOESM6_ESM.xlsx]

## Sheet: Descriptor
DESCRIPTION SHEET FOR INTRA-SOURCE GO TERM ENRICHMENT FOR AT-MSC CLUSTERS
			DIFFERENTIAL GENE EXPRESSION TESTING
	CLUSTER	CELL CYCLE PHASE ASSIGNMENT	Group 1 cluster(s)	Group 2 cluster(s)
	0	G2M/S lo	0	1,2,3,5
	1	G2M/S lo	1	0,2,3,5
	2	G2M/S lo	2	0,1,3,5
	3	G2M/S lo	3	0,1,2,5
	5	G2M/S lo	5	0,1,2,3
	4	G2M/S hi	4	6
	6	G2M/S hi	6	4
Additional Notes
Gene ontology enrichment was done on differentially expressed genes (found in DatasetS3 for AT-MSCs). Executed contrasts above for reference
All GO terms were filtered against:
	Biological process (BP) ontologies only
	FDR < 0.05

## Sheet: cluster0
Term	Ont	p_adj

## Sheet: cluster1
Term	Ont	p_adj
muscle contraction	BP	4.77167e-08
muscle system process	BP	4.77167e-08
anatomical structure morphogenesis	BP	0.00162971
system process	BP	0.00216341
multicellular organismal process	BP	0.00791562
cell adhesion	BP	0.00791562
actin-myosin filament sliding	BP	0.00791562
muscle filament sliding	BP	0.00791562
biological adhesion	BP	0.00791562
negative regulation of cellular component movement	BP	0.0092834
negative regulation of smooth muscle cell migration	BP	0.0129312
positive regulation of blood coagulation	BP	0.0129312
positive regulation of hemostasis	BP	0.0129312
positive regulation of coagulation	BP	0.017087
wound healing	BP	0.0237315
mesenchyme migration	BP	0.0237315
actin filament-based process	BP	0.0250518
cell differentiation	BP	0.0253312
negative regulation of cell migration	BP	0.0319073
cellular developmental process	BP	0.0331253
negative regulation of smooth muscle cell proliferation	BP	0.0340193
negative regulation of cell motility	BP	0.0379627
system development	BP	0.0391385
regulation of wound healing	BP	0.0391385
negative regulation of locomotion	BP	0.0391385
negative regulation of fibrinolysis	BP	0.0391385
negative regulation of plasminogen activation	BP	0.0391385
regulation of fibrinolysis	BP	0.0391385
regulation of long-chain fatty acid import into cell	BP	0.0391385
platelet degranulation	BP	0.0399727
response to wounding	BP	0.0399727
movement of cell or subcellular component	BP	0.0399727
myofibril assembly	BP	0.0399727
regulation of smooth muscle cell proliferation	BP	0.0431403
positive regulation of wound healing	BP	0.0435059
smooth muscle cell proliferation	BP	0.0435059
regulation of cellular component movement	BP	0.0435059
anatomical structure formation involved in morphogenesis	BP	0.0445135
blood coagulation	BP	0.0466284
regulation of smooth muscle cell migration	BP	0.0466284
coagulation	BP	0.0472226
hemostasis	BP	0.0473771
regulation of response to wounding	BP	0.0473771
actin cytoskeleton organization	BP	0.0474803
negative regulation of cell population proliferation	BP	0.0477777

## Sheet: cluster2
Term	Ont	p_adj

## Sheet: cluster3
Term	Ont	p_adj

## Sheet: cluster5
Term	Ont	p_adj
negative regulation of osteoblast differentiation	BP	0.000178848
negative regulation of DNA binding	BP	0.000201986
negative regulation of ossification	BP	0.000201986
regulation of osteoblast differentiation	BP	0.00131885
regulation of DNA binding	BP	0.00189854
negative regulation of binding	BP	0.00286157
negative regulation of DNA-binding transcription factor activity	BP	0.00286157
regulation of ossification	BP	0.00286157
negative regulation of neuron differentiation	BP	0.00286157
circadian rhythm	BP	0.00286157
osteoblast differentiation	BP	0.00432487
negative regulation of neurogenesis	BP	0.0054628
negative regulation of nervous system development	BP	0.0054628
rhythmic process	BP	0.00560933
negative regulation of cell development	BP	0.00653896
ossification	BP	0.0143104
regulation of DNA-binding transcription factor activity	BP	0.0157636
regulation of binding	BP	0.0165782
heart development	BP	0.0264764
epithelial cell differentiation	BP	0.0269812
regulation of neuron differentiation	BP	0.0286899
metanephros development	BP	0.0286899
negative regulation of cell differentiation	BP	0.0367974

## Sheet: cluster4
Term	Ont	p_adj

## Sheet: cluster6
Term	Ont	p_adj
