# Supplementary material for: Single-cell RNA sequencing of equine mesenchymal stromal cells from primary donor-matched tissue sources reveals functional heterogeneity in immune modulation and cell motility
Source: Stem Cell Res Ther. 2020 Dec 4;11:524. doi: 10.1186/s13287-020-02043-5 (PMC7716481; doi:10.1186/s13287-020-02043-5)
Supplement: Supplementary file 7 — Additional file 7. [file 13287_2020_2043_MOESM7_ESM.xlsx]

## Sheet: Descriptor
DESCRIPTION SHEET FOR INTRA-SOURCE GO TERM ENRICHMENT FOR BM-MSC CLUSTERS
			DIFFERENTIAL GENE EXPRESSION TESTING
	CLUSTER	CELL CYCLE PHASE ASSIGNMENT	Group 1 cluster(s)	Group 2 cluster(s)
	0	G2M/S lo	0	1,2,6
	1	G2M/S lo	1	0,2,6
	2	G2M/S lo	2	0,1,6
	6	G2M/S lo	6	0,1,2
	3	G2M/S hi	3	4,5
	4	G2M/S hi	4	3,5
	5	G2M/S hi	5	3,4
Additional Notes
Gene ontology enrichment was done on differentially expressed genes (found in DatasetS4 for BM-MSCs). Executed contrasts above for reference
All GO terms were filtered against:
	Biological process (BP) ontologies only
	FDR < 0.05

## Sheet: cluster0
Term	Ont	p_adj

## Sheet: cluster1
Term	Ont	p_adj

## Sheet: cluster2
Term	Ont	p_adj
positive regulation of blood coagulation	BP	0.00599661
positive regulation of coagulation	BP	0.00599661
positive regulation of hemostasis	BP	0.00599661
positive regulation of chemotaxis	BP	0.00828684
regulation of wound healing	BP	0.00828684
positive regulation of wound healing	BP	0.0128847
regulation of response to wounding	BP	0.0146758
regulation of chemotaxis	BP	0.0162483
positive regulation of response to wounding	BP	0.0191282
negative regulation of fibrinolysis	BP	0.0222808
negative regulation of plasminogen activation	BP	0.0222808
response to magnesium ion	BP	0.0222808
regulation of body fluid levels	BP	0.0253309
mononuclear cell migration	BP	0.0264221
regulation of blood coagulation	BP	0.0264221
regulation of hemostasis	BP	0.0264221
regulation of coagulation	BP	0.0282118
regulation of fibrinolysis	BP	0.0284142
cell migration	BP	0.0284142
regulation of cell migration	BP	0.0284142
protein processing	BP	0.0304445
regulation of cell motility	BP	0.0337998
positive regulation of cell migration	BP	0.0337998
muscle contraction	BP	0.0337998
positive regulation of cell motility	BP	0.0337998
regulation of locomotion	BP	0.0337998
wound healing	BP	0.0337998
positive regulation of locomotion	BP	0.0337998
cell motility	BP	0.0337998
localization of cell	BP	0.0337998
positive regulation of cellular component movement	BP	0.0337998
regulation of cellular component movement	BP	0.0370327
regulation of plasminogen activation	BP	0.0403146
regulation of angiogenesis	BP	0.0447874
blood coagulation	BP	0.0447874
coagulation	BP	0.0447874
anatomical structure formation involved in morphogenesis	BP	0.0458332
hemostasis	BP	0.0458332

## Sheet: cluster6
Term	Ont	p_adj
exocytosis	BP	0.000115983
catabolic process	BP	0.000115983
cellular catabolic process	BP	0.000115983
regulated exocytosis	BP	0.000190517
response to organic substance	BP	0.000190517
response to hypoxia	BP	0.000190517
response to decreased oxygen levels	BP	0.000190517
response to chemical	BP	0.000190517
tissue development	BP	0.000190517
regulation of biological quality	BP	0.000412733
antigen processing and presentation of exogenous peptide antigen via MHC class I, TAP-dependent	BP	0.000412733
response to oxygen levels	BP	0.000426919
antigen processing and presentation of exogenous peptide antigen via MHC class I	BP	0.000426919
organonitrogen compound catabolic process	BP	0.000445985
interleukin-1-mediated signaling pathway	BP	0.000445985
oxoacid metabolic process	BP	0.000445985
organic acid metabolic process	BP	0.000445985
antigen processing and presentation of exogenous peptide antigen	BP	0.000445985
NIK/NF-kappaB signaling	BP	0.000455517
response to interleukin-1	BP	0.000455517
antigen processing and presentation of exogenous antigen	BP	0.00048676
organic substance catabolic process	BP	0.00048676
antigen processing and presentation of peptide antigen	BP	0.00048676
regulation of transcription from RNA polymerase II promoter in response to stress	BP	0.00048676
regulation of G2/M transition of mitotic cell cycle	BP	0.000594552
anaphase-promoting complex-dependent catabolic process	BP	0.000647278
regulation of DNA-templated transcription in response to stress	BP	0.000732083
organonitrogen compound metabolic process	BP	0.000732083
antigen processing and presentation of peptide antigen via MHC class I	BP	0.000811957
myeloid leukocyte mediated immunity	BP	0.000811957
neutrophil activation involved in immune response	BP	0.000820167
neutrophil degranulation	BP	0.000820167
neutrophil activation	BP	0.000850314
granulocyte activation	BP	0.000882031
proteolysis	BP	0.00090034
regulation of cell cycle G2/M phase transition	BP	0.00090034
cell activation involved in immune response	BP	0.00090034
neutrophil mediated immunity	BP	0.00090034
antigen processing and presentation	BP	0.00116804
myeloid leukocyte activation	BP	0.00119851
leukocyte degranulation	BP	0.00119851
myeloid cell activation involved in immune response	BP	0.00119851
leukocyte mediated immunity	BP	0.00124802
regulation of transcription from RNA polymerase II promoter in response to hypoxia	BP	0.00136136
response to stress	BP	0.00151242
response to abiotic stimulus	BP	0.00152659
carboxylic acid metabolic process	BP	0.00157914
cellular response to hypoxia	BP	0.00158227
cellular protein catabolic process	BP	0.00183988
immune system process	BP	0.00191058
cellular response to decreased oxygen levels	BP	0.00198147
leukocyte activation involved in immune response	BP	0.00198147
secretion by cell	BP	0.00210766
G2/M transition of mitotic cell cycle	BP	0.00227896
immune effector process	BP	0.00232237
secretion	BP	0.00239051
cellular response to interleukin-1	BP	0.00251703
cell activation	BP	0.00251703
regulation of hemopoiesis	BP	0.00251703
export from cell	BP	0.00255922
regulation of cellular catabolic process	BP	0.00256947
macromolecule catabolic process	BP	0.00256947
leukocyte activation	BP	0.00315723
cellular response to oxygen levels	BP	0.00331618
carbohydrate derivative metabolic process	BP	0.00333674
cytokine-mediated signaling pathway	BP	0.00361835
regulation of mRNA stability	BP	0.00366044
cell cycle G2/M phase transition	BP	0.00366044
protein folding	BP	0.00366044
regulation of cellular amino acid metabolic process	BP	0.00410053
metabolic process	BP	0.00410053
regulation of response to stress	BP	0.00410053
regulation of RNA stability	BP	0.00411636
protein catabolic process	BP	0.00411636
amine metabolic process	BP	0.00442755
cellular amine metabolic process	BP	0.00442755
regulation of multicellular organismal process	BP	0.00450813
keratan sulfate catabolic process	BP	0.00450813
regulation of multicellular organismal development	BP	0.00488251
cellular metabolic process	BP	0.00546439
platelet degranulation	BP	0.00571988
cellular response to organic substance	BP	0.00585169
organic substance metabolic process	BP	0.00585169
response to cytokine	BP	0.00632379
regulation of cellular amine metabolic process	BP	0.00632379
regulation of mRNA catabolic process	BP	0.00658445
small molecule metabolic process	BP	0.00700322
cellular response to chemical stimulus	BP	0.00722016
regulation of immune system process	BP	0.00830022
regulation of hematopoietic stem cell differentiation	BP	0.00913445
cellular response to stress	BP	0.0103732
innate immune response activating cell surface receptor signaling pathway	BP	0.0114253
innate immune response-activating signal transduction	BP	0.0114253
stimulatory C-type lectin receptor signaling pathway	BP	0.0114253
cellular amino acid metabolic process	BP	0.0114575
regulation of reproductive process	BP	0.0114644
regulation of morphogenesis of an epithelium	BP	0.0118804
tumor necrosis factor-mediated signaling pathway	BP	0.0124482
regulation of animal organ morphogenesis	BP	0.0124482
cellular response to cytokine stimulus	BP	0.0124482
regulation of protein stability	BP	0.0124482
glycolipid metabolic process	BP	0.0124482
liposaccharide metabolic process	BP	0.0124482
regulation of mRNA metabolic process	BP	0.0124482
SCF-dependent proteasomal ubiquitin-dependent protein catabolic process	BP	0.0132072
regulation of stem cell differentiation	BP	0.0132547
female gamete generation	BP	0.0140476
regulation of catabolic process	BP	0.0141711
tissue regeneration	BP	0.0142667
hematopoietic stem cell differentiation	BP	0.0142667
negative regulation of response to stimulus	BP	0.0148044
proteolysis involved in cellular protein catabolic process	BP	0.0156083
negative regulation of G2/M transition of mitotic cell cycle	BP	0.0156756
immune response	BP	0.0163293
animal organ development	BP	0.0168337
regulation of developmental process	BP	0.0170455
regulation of hematopoietic progenitor cell differentiation	BP	0.0170455
glycosphingolipid metabolic process	BP	0.0170536
negative regulation of multi-organism process	BP	0.017186
Fc-epsilon receptor signaling pathway	BP	0.018666
protein folding in endoplasmic reticulum	BP	0.0189327
cellular macromolecule catabolic process	BP	0.0190407
regulation of cellular ketone metabolic process	BP	0.0190407
sulfur compound catabolic process	BP	0.0205627
non-canonical Wnt signaling pathway	BP	0.0206322
vesicle-mediated transport	BP	0.0206322
reproduction	BP	0.0208505
reproductive process	BP	0.0208505
cellular ketone metabolic process	BP	0.0219112
positive regulation of signaling	BP	0.0220079
negative regulation of cell cycle G2/M phase transition	BP	0.0238947
negative regulation of catalytic activity	BP	0.0247683
MAPK cascade	BP	0.0248408
regulation of response to wounding	BP	0.0253498
homeostatic process	BP	0.0253498
regulation of establishment of planar polarity	BP	0.0254341
Wnt signaling pathway, planar cell polarity pathway	BP	0.0254341
nitrogen compound metabolic process	BP	0.0265748
activation of innate immune response	BP	0.0275151
drug metabolic process	BP	0.0275151
regulation of mitotic cell cycle phase transition	BP	0.0275151
regulation of blood coagulation	BP	0.0275902
regulation of hemostasis	BP	0.0275902
system development	BP	0.0279455
signal transduction by protein phosphorylation	BP	0.0280204
regulation of protein metabolic process	BP	0.0280204
multicellular organism development	BP	0.0280706
mRNA catabolic process	BP	0.0281531
negative regulation of cellular process	BP	0.0282759
response to stimulus	BP	0.0282759
regulation of response to external stimulus	BP	0.0292566
sperm-egg recognition	BP	0.0292566
regulation of coagulation	BP	0.0315612
regulation of proteolysis	BP	0.0367253
protein deubiquitination	BP	0.0368011
establishment of planar polarity	BP	0.0368011
establishment of tissue polarity	BP	0.0368011
post-translational protein modification	BP	0.0368011
keratan sulfate metabolic process	BP	0.0373678
positive regulation of cell communication	BP	0.0379682
aging	BP	0.0379682
regulation of protein catabolic process	BP	0.0379682
proteasome-mediated ubiquitin-dependent protein catabolic process	BP	0.03817
carbohydrate derivative catabolic process	BP	0.0388051
regulation of wound healing	BP	0.0391304
Wnt signaling pathway	BP	0.0393451
regulation of cell cycle phase transition	BP	0.0396872
cell-cell signaling by wnt	BP	0.0407453
glycosphingolipid catabolic process	BP	0.0407453
aminoglycan catabolic process	BP	0.0411385
glycosaminoglycan catabolic process	BP	0.0411385
RNA catabolic process	BP	0.0438402
regulation of mitotic cell cycle	BP	0.0441019
negative regulation of multicellular organismal process	BP	0.0441019
antibiotic catabolic process	BP	0.0441019
negative regulation of reproductive process	BP	0.0441019
hemopoiesis	BP	0.0447785
multi-organism process	BP	0.0448307
ceramide transport	BP	0.0455728
negative regulation of trophoblast cell migration	BP	0.0455728
regulation of cell cycle process	BP	0.0455728
morphogenesis of a polarized epithelium	BP	0.0461456
Fc receptor signaling pathway	BP	0.0474636
cellular protein metabolic process	BP	0.0474705
regulation of cellular protein metabolic process	BP	0.0489611

## Sheet: cluster3
Term	Ont	p_adj

## Sheet: cluster4
Term	Ont	p_adj
epithelial cell proliferation	BP	0.00522967
regulation of epithelial cell proliferation	BP	0.021945
locomotion	BP	0.021945
ossification	BP	0.0284547
regulation of ossification	BP	0.0284547
sensory organ development	BP	0.0284547
regulation of bone mineralization	BP	0.0284547
movement of cell or subcellular component	BP	0.0284547
cell migration	BP	0.0295564
cell population proliferation	BP	0.0363309
cell motility	BP	0.0383406
localization of cell	BP	0.0383406
regulation of biomineral tissue development	BP	0.0403191
regulation of biomineralization	BP	0.0403191
bone mineralization	BP	0.0403191
camera-type eye development	BP	0.0403191
regulation of cell adhesion	BP	0.0409826
negative regulation of cell adhesion mediated by integrin	BP	0.0453733
regulation of cell population proliferation	BP	0.0453733
eye development	BP	0.0453733
sensory system development	BP	0.0453733
visual system development	BP	0.0453733

## Sheet: cluster5
Term	Ont	p_adj
extracellular matrix organization	BP	5.21887e-05
extracellular structure organization	BP	5.21887e-05
multicellular organismal process	BP	0.000810582
animal organ development	BP	0.00169323
regulation of cell adhesion	BP	0.00268317
system development	BP	0.00356678
anatomical structure development	BP	0.00356678
multicellular organism development	BP	0.00356678
cell adhesion	BP	0.00356678
biological adhesion	BP	0.00356678
endodermal cell differentiation	BP	0.00356678
anatomical structure morphogenesis	BP	0.00371413
endoderm formation	BP	0.00371413
cell-substrate adhesion	BP	0.00385169
regulation of cell-substrate adhesion	BP	0.00426872
positive regulation of cell-substrate adhesion	BP	0.00550657
anatomical structure formation involved in morphogenesis	BP	0.00909685
developmental process	BP	0.00909685
epithelial cell proliferation	BP	0.00909685
tissue remodeling	BP	0.0105595
circulatory system development	BP	0.0118468
endoderm development	BP	0.0126504
cell development	BP	0.015268
blood vessel development	BP	0.0165914
leukocyte migration	BP	0.0201266
vasculature development	BP	0.0222442
cardiovascular system development	BP	0.0232753
regulation of epithelial cell proliferation	BP	0.0245588
positive regulation of cell adhesion	BP	0.0247562
formation of primary germ layer	BP	0.0365979
animal organ morphogenesis	BP	0.0412934
cell migration	BP	0.0457719
