# Supplementary material for: Single-cell RNA sequencing of equine mesenchymal stromal cells from primary donor-matched tissue sources reveals functional heterogeneity in immune modulation and cell motility
Source: Stem Cell Res Ther. 2020 Dec 4;11:524. doi: 10.1186/s13287-020-02043-5 (PMC7716481; doi:10.1186/s13287-020-02043-5)
Supplement: Supplementary file 8 — Additional file 8. [file 13287_2020_2043_MOESM8_ESM.xlsx]

## Sheet: Descriptor
DESCRIPTION SHEET FOR INTRA-SOURCE GO TERM ENRICHMENT FOR PB-MSC CLUSTERS
			DIFFERENTIAL GENE EXPRESSION TESTING
	CLUSTER	CELL CYCLE PHASE ASSIGNMENT	Group 1 cluster(s)	Group 2 cluster(s)
	0	G2M/S lo	0	1,2,3,4,5,8,9
	1	G2M/S lo	1	0,2,3,4,5,8,9
	2	G2M/S lo	2	0,1,3,4,5,8,9
	3	G2M/S lo	3	0,1,2,4,5,8,9
	4	G2M/S lo	4	0,1,2,3,5,8,9
	5	G2M/S lo	5	0,1,2,3,4,8,9
	8	G2M/S lo	8	0,1,2,3,4,5,9
	9	G2M/S lo	9	0,1,2,3,4,5,8
	6	G2M/S hi	6	7
	7	G2M/S hi	7	6
Additional Notes
Gene ontology enrichment was done on differentially expressed genes (found in DatasetS5 for PB-MSCs). Executed contrasts above for reference
All GO terms were filtered against:
	Biological process (BP) ontologies only
	FDR < 0.05

## Sheet: cluster0
Term	Ont	p_adj

## Sheet: cluster1
Term	Ont	p_adj

## Sheet: cluster2
Term	Ont	p_adj

## Sheet: cluster3
Term	Ont	p_adj

## Sheet: cluster4
Term	Ont	p_adj
response to chemical	BP	0.000318213
response to organic substance	BP	0.000318213
protein folding	BP	0.000318213
toxin transport	BP	0.000529215
exocytosis	BP	0.00234758
response to cytokine	BP	0.0062532
cellular response to cytokine stimulus	BP	0.0062532
response to unfolded protein	BP	0.0062532
regulation of biological quality	BP	0.011349
cellular response to organic substance	BP	0.0139509
response to topologically incorrect protein	BP	0.0139509
regulated exocytosis	BP	0.0143835
cellular response to chemical stimulus	BP	0.018984
cytokine-mediated signaling pathway	BP	0.02176
post-translational protein modification	BP	0.0274285
sperm-egg recognition	BP	0.0274285
secretion by cell	BP	0.0303866
oxoacid metabolic process	BP	0.0321577
organic acid metabolic process	BP	0.0321577
homeostatic process	BP	0.0321577
export from cell	BP	0.0321577
antigen processing and presentation of exogenous peptide antigen via MHC class I, TAP-dependent	BP	0.0442351
antigen processing and presentation of exogenous peptide antigen via MHC class I	BP	0.0454597
cell recognition	BP	0.0454597
single fertilization	BP	0.0454597
keratan sulfate catabolic process	BP	0.0454597
secretion	BP	0.0454597
protein hydroxylation	BP	0.0454597
myeloid leukocyte mediated immunity	BP	0.0454597
carbohydrate derivative metabolic process	BP	0.0464175
antigen processing and presentation of exogenous peptide antigen	BP	0.0464175
cell-cell recognition	BP	0.0487304
antigen processing and presentation of exogenous antigen	BP	0.0487304
regulation of hematopoietic stem cell differentiation	BP	0.0487304

## Sheet: cluster5
Term	Ont	p_adj
natural killer cell chemotaxis	BP	0.0162295
regulation of natural killer cell chemotaxis	BP	0.0162295
eosinophil chemotaxis	BP	0.0162295
eosinophil migration	BP	0.0162295

## Sheet: cluster8
Term	Ont	p_adj

## Sheet: cluster9
Term	Ont	p_adj
innate immune response	BP	1.07067e-11
cytokine-mediated signaling pathway	BP	2.2504e-11
defense response to other organism	BP	1.15771e-10
defense response	BP	1.27615e-10
response to cytokine	BP	1.42307e-10
immune response	BP	6.01383e-09
cellular response to cytokine stimulus	BP	6.77938e-09
response to external biotic stimulus	BP	9.80657e-09
response to other organism	BP	9.80657e-09
response to biotic stimulus	BP	1.54363e-08
response to interferon-gamma	BP	7.39752e-07
immune system process	BP	8.0409e-07
response to external stimulus	BP	1.6555e-06
cellular response to interferon-gamma	BP	1.20402e-05
interspecies interaction between organisms	BP	1.20402e-05
cell surface receptor signaling pathway	BP	1.8541e-05
response to organic substance	BP	6.08474e-05
cellular response to organic substance	BP	6.7041e-05
response to tumor necrosis factor	BP	0.000112699
proteolysis	BP	0.000140919
cellular response to type I interferon	BP	0.000140919
interferon-gamma-mediated signaling pathway	BP	0.000140919
type I interferon signaling pathway	BP	0.000140919
response to stress	BP	0.000169598
response to type I interferon	BP	0.000226217
regulation of peptidase activity	BP	0.000563457
signaling	BP	0.000615338
cell communication	BP	0.000679488
cellular response to chemical stimulus	BP	0.000679488
cellular response to tumor necrosis factor	BP	0.000776147
regulation of immune system process	BP	0.000826787
signal transduction	BP	0.000826787
regulation of innate immune response	BP	0.000892459
response to chemical	BP	0.00138222
response to stimulus	BP	0.00163531
cellular response to interleukin-1	BP	0.00194141
antigen processing and presentation of exogenous peptide antigen via MHC class I, TAP-dependent	BP	0.00232321
regulation of endopeptidase activity	BP	0.00233808
antigen processing and presentation of exogenous peptide antigen via MHC class I	BP	0.00242914
response to interleukin-1	BP	0.00312008
regulation of immune response	BP	0.00320917
regulation of response to biotic stimulus	BP	0.00366889
antigen processing and presentation of peptide antigen via MHC class I	BP	0.00448883
regulation of proteolysis	BP	0.00494179
antigen processing and presentation of exogenous peptide antigen	BP	0.00494179
antigen processing and presentation of exogenous antigen	BP	0.00538722
antigen processing and presentation of peptide antigen	BP	0.00556131
positive regulation of immune system process	BP	0.0059931
regulation of response to external stimulus	BP	0.00669172
defense response to virus	BP	0.0100965
antigen processing and presentation	BP	0.010258
negative regulation of response to stimulus	BP	0.0111848
negative regulation of innate immune response	BP	0.0121084
negative regulation of peptidase activity	BP	0.0121084
tumor necrosis factor-mediated signaling pathway	BP	0.0142979
regulation of cellular process	BP	0.0166095
regulation of protein metabolic process	BP	0.0166837
positive regulation of cell communication	BP	0.0174579
natural killer cell chemotaxis	BP	0.0176234
regulation of natural killer cell chemotaxis	BP	0.0176234
cellular response to stimulus	BP	0.0176234
positive regulation of signaling	BP	0.0176234
regulation of hydrolase activity	BP	0.0178615
receptor signaling pathway via JAK-STAT	BP	0.0178615
receptor signaling pathway via STAT	BP	0.0178615
regulation of response to stimulus	BP	0.0186054
regulation of defense response	BP	0.0226304
regulation of cellular protein metabolic process	BP	0.029185
antigen processing and presentation of endogenous peptide antigen	BP	0.029185
antigen processing and presentation of endogenous peptide antigen via MHC class I	BP	0.029185
eosinophil chemotaxis	BP	0.029185
eosinophil migration	BP	0.029185
protein catabolic process	BP	0.029185
protein metabolic process	BP	0.029185
proteolysis involved in cellular protein catabolic process	BP	0.0299503
regulation of lymphocyte migration	BP	0.0300784
cellular protein metabolic process	BP	0.0376555
regulation of cell communication	BP	0.0382489
organonitrogen compound catabolic process	BP	0.0382489
positive regulation of biological process	BP	0.0400865
regulation of biological process	BP	0.0405978
regulation of signaling	BP	0.0411566
response to virus	BP	0.0411566
antigen processing and presentation of endogenous antigen	BP	0.0416981
positive regulation of nitric-oxide synthase biosynthetic process	BP	0.0416981
regulation of signal transduction	BP	0.0442257
regulation of erythrocyte differentiation	BP	0.0447674
cellular protein catabolic process	BP	0.0477268
humoral immune response	BP	0.0492858

## Sheet: cluster6
Term	Ont	p_adj
chemotaxis	BP	6.15742e-06
taxis	BP	6.15742e-06
mononuclear cell migration	BP	7.51509e-05
regulation of chemotaxis	BP	7.51509e-05
positive regulation of chemotaxis	BP	8.24216e-05
locomotion	BP	0.000115498
regulation of wound healing	BP	0.000141864
system development	BP	0.000216996
monocyte chemotaxis	BP	0.000242485
regulation of endothelial cell apoptotic process	BP	0.000298788
myeloid leukocyte migration	BP	0.000298788
endothelial cell apoptotic process	BP	0.000300798
leukocyte chemotaxis	BP	0.000300798
regulation of response to wounding	BP	0.000300798
positive regulation of endothelial cell apoptotic process	BP	0.000300798
regulation of leukocyte chemotaxis	BP	0.000356928
regulation of body fluid levels	BP	0.000398159
movement of cell or subcellular component	BP	0.000445558
anatomical structure morphogenesis	BP	0.00063622
positive regulation of blood coagulation	BP	0.00063622
positive regulation of hemostasis	BP	0.00063622
multicellular organism development	BP	0.000852879
regulation of response to external stimulus	BP	0.000852879
positive regulation of coagulation	BP	0.00086912
response to chemical	BP	0.000908686
regulation of blood coagulation	BP	0.000908686
regulation of hemostasis	BP	0.000908686
regulation of angiogenesis	BP	0.000908686
cell motility	BP	0.00100535
localization of cell	BP	0.00100535
inflammatory response	BP	0.0011002
positive regulation of leukocyte chemotaxis	BP	0.00112261
regulation of coagulation	BP	0.00112261
cell chemotaxis	BP	0.00112261
anatomical structure development	BP	0.00132211
regulation of vasculature development	BP	0.00135902
cell migration	BP	0.00141152
positive regulation of cyclin-dependent protein kinase activity	BP	0.00163283
regulation of cell migration	BP	0.00169942
response to external stimulus	BP	0.00173787
eosinophil chemotaxis	BP	0.00187357
eosinophil migration	BP	0.00187357
positive regulation of epithelial cell apoptotic process	BP	0.00195491
multicellular organismal process	BP	0.00195953
positive regulation of protein modification process	BP	0.00230273
regulation of epithelial cell apoptotic process	BP	0.00230273
positive regulation of wound healing	BP	0.00236923
blood vessel morphogenesis	BP	0.00238616
regulation of epithelial cell proliferation	BP	0.00246573
regulation of cell motility	BP	0.00246573
positive regulation of protein phosphorylation	BP	0.0027583
regulation of locomotion	BP	0.00318109
regulation of leukocyte migration	BP	0.00340722
angiogenesis	BP	0.00346752
regulation of biological quality	BP	0.00350584
response to cytokine	BP	0.00395588
response to wounding	BP	0.00404017
regulation of cellular component movement	BP	0.00415526
positive regulation of phosphorylation	BP	0.00418215
cell differentiation	BP	0.00418215
epithelial cell apoptotic process	BP	0.00445272
positive regulation of leukocyte migration	BP	0.00445272
cell morphogenesis	BP	0.00445272
positive regulation of response to wounding	BP	0.00446413
positive regulation of cellular protein metabolic process	BP	0.00446413
cell development	BP	0.00460154
positive regulation of epithelial cell proliferation	BP	0.00461021
positive regulation of cell migration	BP	0.00514632
regulation of endothelial cell proliferation	BP	0.00514632
wound healing	BP	0.00514632
response to stimulus	BP	0.00514632
regulation of protein modification process	BP	0.00514632
developmental process	BP	0.00528805
positive regulation of catalytic activity	BP	0.00530606
cellular developmental process	BP	0.00536659
positive regulation of cell motility	BP	0.00536659
blood coagulation	BP	0.00536659
cell morphogenesis involved in differentiation	BP	0.00536659
epithelial cell proliferation	BP	0.00536659
blood vessel development	BP	0.00540919
cellular response to cytokine stimulus	BP	0.00540919
coagulation	BP	0.00540919
positive regulation of locomotion	BP	0.00543856
hemostasis	BP	0.00550851
positive regulation of phosphate metabolic process	BP	0.00550851
positive regulation of phosphorus metabolic process	BP	0.00550851
positive regulation of cellular component movement	BP	0.00563183
regulation of biological process	BP	0.00580054
granulocyte chemotaxis	BP	0.00581631
cellular response to chemical stimulus	BP	0.00585547
regulation of protein phosphorylation	BP	0.00623033
positive regulation of biological process	BP	0.00623033
regulation of response to stimulus	BP	0.00623033
positive regulation of protein metabolic process	BP	0.00649737
regulation of developmental process	BP	0.00705609
signal transduction	BP	0.00705609
vasculature development	BP	0.00705609
neurogenesis	BP	0.00764245
cardiovascular system development	BP	0.00764245
tissue development	BP	0.00766627
circulatory system development	BP	0.00766627
endothelial cell proliferation	BP	0.00828226
negative regulation of wound healing	BP	0.00832106
leukocyte migration	BP	0.00845509
cellular response to tumor necrosis factor	BP	0.00869784
activation of blood coagulation via clotting cascade	BP	0.00869784
natural killer cell chemotaxis	BP	0.00869784
regulation of natural killer cell chemotaxis	BP	0.00869784
positive regulation of cell population proliferation	BP	0.0102213
cell-substrate adhesion	BP	0.0109313
positive regulation of transferase activity	BP	0.0109808
fibrinolysis	BP	0.0111668
response to tumor necrosis factor	BP	0.0116115
granulocyte migration	BP	0.0116115
negative regulation of response to wounding	BP	0.0116115
positive regulation of molecular function	BP	0.011946
animal organ development	BP	0.0119769
regulation of anatomical structure morphogenesis	BP	0.0119769
cytokine-mediated signaling pathway	BP	0.0119769
regulation of cellular process	BP	0.0122528
generation of neurons	BP	0.0123338
positive regulation of response to stimulus	BP	0.0123876
positive regulation of protein kinase activity	BP	0.0125043
positive regulation of angiogenesis	BP	0.0128531
tube morphogenesis	BP	0.0130489
multicellular organismal water homeostasis	BP	0.0130489
positive regulation of cyclin-dependent protein serine/threonine kinase activity	BP	0.0130489
tube development	BP	0.0136653
regulation of molecular function	BP	0.0145373
positive regulation of multicellular organismal process	BP	0.0155177
regulation of phosphorylation	BP	0.0157063
neuron differentiation	BP	0.0157848
cell surface receptor signaling pathway	BP	0.0157877
chemokine-mediated signaling pathway	BP	0.0158592
water homeostasis	BP	0.0158592
cell morphogenesis involved in neuron differentiation	BP	0.0160337
positive regulation of kinase activity	BP	0.0171528
signaling	BP	0.0184977
positive regulation of vasculature development	BP	0.0184977
biological regulation	BP	0.0190623
lymphocyte chemotaxis	BP	0.0190623
regulation of mononuclear cell migration	BP	0.0190623
cellular component morphogenesis	BP	0.0190623
negative regulation of fibrinolysis	BP	0.0190623
negative regulation of glial cell apoptotic process	BP	0.0190623
negative regulation of plasminogen activation	BP	0.0190623
response to magnesium ion	BP	0.0190623
cell communication	BP	0.0200885
regulation of catalytic activity	BP	0.0200885
axonogenesis	BP	0.0202959
cell population proliferation	BP	0.0217017
negative regulation of protein maturation	BP	0.0219866
negative regulation of protein processing	BP	0.0219866
positive regulation of developmental process	BP	0.022617
axon guidance	BP	0.023645
neuron projection guidance	BP	0.023645
negative regulation of response to external stimulus	BP	0.023645
neuron projection morphogenesis	BP	0.023645
system process	BP	0.0242518
positive regulation of cellular process	BP	0.0250887
cellular response to chemokine	BP	0.0250887
neutrophil chemotaxis	BP	0.0250887
response to chemokine	BP	0.0250887
sensory perception of pain	BP	0.0250887
regulation of protein metabolic process	BP	0.0268572
plasma membrane bounded cell projection morphogenesis	BP	0.0284568
cellular response to organic substance	BP	0.0284873
cellular response to stimulus	BP	0.0289092
regulation of signal transduction	BP	0.0290365
negative regulation of blood coagulation	BP	0.0290365
negative regulation of hemostasis	BP	0.0290365
protein phosphorylation	BP	0.0290682
cell projection morphogenesis	BP	0.0291463
regulation of cell population proliferation	BP	0.0292355
axon development	BP	0.0305934
positive regulation of response to external stimulus	BP	0.0314839
regulation of sensory perception of pain	BP	0.0314839
regulation of cellular protein metabolic process	BP	0.0326324
negative regulation of coagulation	BP	0.0330801
positive regulation of programmed cell death	BP	0.0377845
regulation of cyclin-dependent protein serine/threonine kinase activity	BP	0.0382534
cell part morphogenesis	BP	0.03914
regulation of phosphate metabolic process	BP	0.0393129
regulation of phosphorus metabolic process	BP	0.0397564
regulation of cyclin-dependent protein kinase activity	BP	0.0408121
neuron development	BP	0.043608
regulation of localization	BP	0.0459809
response to drug	BP	0.0478513
establishment of skin barrier	BP	0.0478513
regulation of fibrinolysis	BP	0.0478513
regulation of glial cell apoptotic process	BP	0.0478513
regulation of sensory perception	BP	0.0478513
response to corticosterone	BP	0.0478513
anatomical structure formation involved in morphogenesis	BP	0.0490037
regulation of multicellular organismal process	BP	0.0494297

[truncated: 1 more sheets: cluster7]
